# Supplementary material for: Inhibition of PI3K suppresses propagation of drug-tolerant cancer cell subpopulations enriched by 5-fluorouracil
Source: Sci Rep. 2017 May 23;7:2262. doi: 10.1038/s41598-017-02548-9 (PMC5442158; doi:10.1038/s41598-017-02548-9)
Supplement: Supplementary file 2 — Dataset 1 [file 41598_2017_2548_MOESM2_ESM.xls]

## Sheet: Chr3
Chromosome	Start	Stop	cytoband	MKN45/5FU / MKN45 Mean	MKN45/5FU / MKN45 CN Status	Overlapping Features	Nearest Feature	Distance to Nearest Feature (bps)	Overlapping Features	Nearest Feature	Distance to Nearest Feature (bps)	Overlapping Features	Nearest Feature	Distance to Nearest Feature (bps)
3	64095	8126392	3p26.3 - 3p26.1	0.170405	ampl	ARL8B (+), BHLHE40 (+), BHLHE40-AS1 (+), CHL1 (+), CHL1-AS1 (-), CNTN4 (+), CNTN4-AS2 (-), CNTN6 (+), CRBN (-), EDEM1 (+), EGOT (-), GRM7 (+), IL5RA (-), ITPR1 (+), ITPR1-AS1 (-), LINC01266 (+), LOC101927347 (-), LOC101927394 (-), LOC102723448 (+), LRRN1 (+), MIR4790 (-), SETMAR (+), SUMF1 (-), TRNT1 (+)	LOC101927394 (-)	0	COSM106906, COSM107864, COSM107990, COSM108023, COSM108318, COSM108554, COSM110069, COSM110229, COSM110234, COSM116600, COSM116653, COSM120055, COSM122236, COSM122239, COSM122240, COSM122351, COSM122352, COSM122769, COSM123493, COSM123494, COSM126627, COSM126946, COSM127672, COSM127673, COSM129497, COSM134063, COSM134064, COSM134065, COSM136316, COSM137379, COSM137380, COSM137381, COSM137838, COS…	COSM149326	0	chr3:1031868..1032898, chr3:1032153..1039307, chr3:1032760..1039425, chr3:1033035..1046083, chr3:1033107..1036877, chr3:1033336..1045832, chr3:1034997..1039189, chr3:1044155..1046237, chr3:1044256..1046118, chr3:114133..201998, chr3:114133..211745, chr3:1247123..1327426, chr3:1267186..1331975, chr3:1269095..1445317, chr3:1342739..1345968, chr3:1343446..1369365, chr3:1348889..1352682, chr3:1363740…	chr3:990846..996579	0
3	8126392	8706804	3p26.1 - 3p25.3	unchanged	unchanged	LINC00312 (+), LMCD1 (+), LMCD1-AS1 (-), SSUH2 (-)	SSUH2 (-)	0	COSM109911, COSM119977, COSM120045, COSM146167, COSM162179, COSM162180, COSM170891, COSM180089, COSM180095, COSM180096, COSM180103, COSM75245	COSM180103	0	chr3:8268571..8301963, chr3:8325549..8326813, chr3:8325589..8326775, chr3:8325600..8326855, chr3:8325612..8326814, chr3:8325638..8326810, chr3:8325639..8326812, chr3:8325676..8326749, chr3:8437164..8438261, chr3:8452839..8454672	chr3:8452839..8454672	0
3	8706804	8978321	3p25.3	unchanged	unchanged	CAV3 (+), OXTR (-), region overlaps with 21.892471217377853% of RAD18 (-)	RAD18 (-)	0	COSM171371, COSM180128, COSM180130, COSM180137, COSM180251, COSM76154, COSM94009, COSM95794	COSM180251	0	chr3:8711588..8744024, chr3:8718858..8722845, chr3:8809222..8810896, chr3:8810089..8811392, chr3:8820732..8857963, chr3:8820732..8862925, chr3:8822352..8857963, chr3:8826023..8857963, chr3:8826023..8862925, chr3:8826121..8896630	chr3:8826121..8896630	0
3	8978321	15176252	3p25.3 - 3p25.1	unchanged	unchanged	ARPC4 (+), ARPC4-TTLL3 (+), ATG7 (+), ATP2B2 (-), BRK1 (+), BRPF1 (+), C3orf20 (+), C3orf83 (-), CAMK1 (-), CAND2 (+), CCDC174 (+), CHCHD4 (-), CIDEC (-), CIDECP (-), CPNE9 (+), CRELD1 (+), EMC3 (-), EMC3-AS1 (+), FANCD2 (+), FANCD2OS (-), FBLN2 (+), FGD5 (+), FGD5-AS1 (-), FGD5P1 (+), GHRL (-), GHRLOS (+), GRIP2 (-), HDAC11 (+), HRH1 (+), IL17RC (+), IL17RE (+), IQSEC1 (-), IRAK2 (+), JAGN1 (+),…	ZFYVE20 (-)	0	COSM100047, COSM106340, COSM106631, COSM106933, COSM107044, COSM107562, COSM107604, COSM107967, COSM108133, COSM108272, COSM108552, COSM108720, COSM108957, COSM109245, COSM109478, COSM109912, COSM110314, COSM110518, COSM110557, COSM115927, COSM116038, COSM116039, COSM116151, COSM116357, COSM116521, COSM116556, COSM116753, COSM116798, COSM116824, COSM117910, COSM117997, COSM118086, COSM118087, COS…	COSM136320	0	chr3:10194163..10223645, chr3:10218450..10222898, chr3:10219064..10222675, chr3:10222769..10229815, chr3:10226141..10228910, chr3:10226366..10228767, chr3:10238124..10240658, chr3:10273663..10280711, chr3:10308633..10316681, chr3:10396656..10398218, chr3:11096142..11113654, chr3:11107761..11110788, chr3:11108142..11112051, chr3:11108322..11113177, chr3:11108807..11110068, chr3:11108807..11111717,…	chr3:9921053..9929378	0
3	15176252	15242184	3p25.1	unchanged	unchanged	region overlaps with 53.563465942699409% of COL6A4P1 (-)	COL6A4P1 (-)	0	region is 11511 bp from COSM176235	COSM176235	11511	region overlaps with 15.001592525745833% of chr3:15165583..15186142	chr3:15165583..15186142	0
3	15242184	15290002	3p25.1	unchanged	unchanged	region overlaps with 11.050001045609486% of COL6A4P1 (-) , region overlaps with 88.395825926932815% of CAPN7 (+)	CAPN7 (+)	0	COSM138359, COSM159741, COSM176235, COSM181563, COSM181568, COSM181569, COSM70000	COSM181569	0	chr3:15252121..15255386	chr3:15252121..15255386	0
3	15290002	15362620	3p25.1	unchanged	unchanged	SH3BP5-AS1 (+), region overlaps with 6.0906925184868976% of CAPN7 (+) , region overlaps with 91.929109461711121% of SH3BP5 (-)	SH3BP5 (-)	0	COSM118022, COSM164309, COSM181570	COSM181570	0	region is 29274 bp from chr3:15391894..15398047	chr3:15391894..15398047	29274
3	15362620	17289650	3p25.1 - 3p24.3	unchanged	unchanged	ANKRD28 (-), BTD (+), COLQ (-), DAZL (-), DPH3 (-), EAF1 (+), GALNT15 (+), HACL1 (-), LINC00690 (+), METTL6 (-), MIR3714 (+), MIR4270 (-), MIR563 (+), OXNAD1 (+), PLCL2 (+), RFTN1 (-), region overlaps with 0.59770704259557839% of SH3BP5 (-) , region overlaps with 1.0525518271371868% of SH3BP5 (-) , region overlaps with 4.7221347243505685% of TBC1D5 (-)	TBC1D5 (-)	0	COSM108634, COSM109934, COSM110490, COSM110964, COSM112018, COSM117578, COSM118447, COSM125825, COSM129614, COSM134069, COSM136321, COSM136322, COSM137843, COSM138360, COSM141036, COSM143431, COSM145860, COSM145861, COSM149341, COSM159073, COSM161203, COSM161204, COSM161449, COSM164812, COSM167750, COSM168159, COSM170803, COSM174017, COSM174993, COSM176552, COSM177502, COSM181593, COSM181597, COS…	COSM76681	0	chr3:15391894..15398047, chr3:15844329..15847311, chr3:15844604..15848573, chr3:15844787..15846715, chr3:15845049..15846719, chr3:15845117..15846862, chr3:15845165..15846528, chr3:15845174..15846710, chr3:15845174..15846791, chr3:15845174..15848573, chr3:15965489..15967650, chr3:16227428..16256039, chr3:16238994..16241076, chr3:16239084..16242124, chr3:16239122..16241316, chr3:16239161..16241472,…	chr3:17238481..17239657	0
3	17289650	17373362	3p24.3	unchanged	unchanged	contained within TBC1D5 (-)	TBC1D5 (-)	0	region is 9837 bp from COSM76681	COSM76681	9837	region is 49993 bp from chr3:17238481..17239657	chr3:17238481..17239657	49993
3	17373362	17419542	3p24.3	unchanged	unchanged	contained within TBC1D5 (-)	TBC1D5 (-)	0	COSM129615, COSM181988	COSM181988	0	region is 94783 bp from chr3:17514325..17562023	chr3:17514325..17562023	94783
3	17419542	17520301	3p24.3	unchanged	unchanged	contained within TBC1D5 (-)	TBC1D5 (-)	0	COSM129616	COSM129616	0	region overlaps with 5.9319174275506157% of chr3:17514325..17562023	chr3:17514325..17562023	0
3	17520301	24155296	3p24.3 - 3p24.2	unchanged	unchanged	EFHB (-), KAT2B (+), KCNH8 (+), LINC00691 (-), LOC101927829 (+), LOC339862 (+), MIR4791 (-), MIR548AC (+), NKIRAS1 (-), NR1D2 (+), PP2D1 (-), RAB5A (+), RPL15 (+), SATB1 (-), SGOL1 (-), SGOL1-AS1 (+), UBE2E1 (+), UBE2E2 (+), VENTXP7 (+), ZNF385D (-), region overlaps with 3.3340336603066527% of TBC1D5 (-) , region overlaps with 3.950266134297594% of TBC1D5 (-)	LINC00691 (-)	0	COSM106789, COSM106909, COSM107953, COSM110324, COSM112028, COSM115925, COSM117601, COSM117780, COSM121793, COSM123863, COSM126016, COSM130034, COSM130035, COSM131297, COSM134070, COSM137844, COSM143678, COSM145536, COSM161832, COSM162921, COSM162978, COSM162979, COSM164182, COSM166316, COSM166619, COSM169106, COSM169852, COSM170507, COSM171419, COSM171921, COSM171977, COSM172552, COSM173033, COS…	COSM117780	0	chr3:17529948..17544013, chr3:17537152..17578178, chr3:17540102..17545541, chr3:17540657..17542988, chr3:17540863..17545653, chr3:17540996..17545817, chr3:17719785..17724881, chr3:17720059..17725015, chr3:17730772..17732367, chr3:18473047..18479922, chr3:18755072..18756465, chr3:18829119..18830966, chr3:18830271..18830271, chr3:18867415..18869239, chr3:18946005..18953294, chr3:18946892..18953409,…	chr3:24109112..24113697	0
3	24155296	24274082	3p24.2	0.444084	ampl	region overlaps with 97.180667918206538% of THRB (-)	THRB (-)	0	COSM183650, COSM218766, COSM22016, COSM22035, COSM22045	COSM218766	0	region is 41599 bp from chr3:24109112..24113697	chr3:24109112..24113697	41599
3	24274082	24301313	3p24.2	0.444084	ampl	intron of THRB (-)	THRB (-)	0	region is 42377 bp from COSM218766	COSM218766	42377	region is 40604 bp from chr3:24341917..24343367	chr3:24341917..24343367	40604
3	24301313	39124043	3p24.2 - 3p22.2	unchanged	unchanged	ACAA1 (-), ACVR2B (+), ACVR2B-AS1 (-), ARPP21 (+), AZI2 (-), C3orf35 (+), CCR4 (+), CLASP2 (-), CMC1 (+), CMTM6 (-), CMTM7 (+), CMTM8 (+), CNOT10 (+), CRTAP (+), CTDSPL (+), DCLK3 (-), DLEC1 (+), DYNC1LI1 (-), EOMES (-), EPM2AIP1 (-), EXOG (+), FBXL2 (+), GADL1 (-), GLB1 (-), GOLGA4 (+), GPD1L (+), ITGA9 (+), ITGA9-AS1 (-), LINC00692 (-), LINC00693 (+), LOC101928135 (-), LRRC3B (+), LRRFIP2 (-), …	WDR48 (+)	0	COSM106889, COSM107023, COSM107092, COSM107094, COSM107261, COSM107262, COSM107353, COSM107560, COSM107759, COSM107817, COSM107997, COSM108132, COSM108598, COSM108712, COSM108735, COSM109031, COSM109221, COSM109972, COSM110415, COSM110606, COSM111422, COSM111528, COSM111965, COSM112114, COSM115689, COSM116002, COSM116032, COSM116109, COSM116770, COSM116875, COSM117340, COSM117409, COSM117575, COS…	COSM81913	0	chr3:24341917..24343367, chr3:24512827..24578046, chr3:24523475..24532792, chr3:24652513..24942926, chr3:24662225..24665833, chr3:24725003..24813960, chr3:24746296..24813960, chr3:24780189..24786077, chr3:24780899..24785632, chr3:24780990..24782239, chr3:24781380..24785615, chr3:24781420..24785781, chr3:24782239..24784833, chr3:24802980..24804205, chr3:24829735..24830758, chr3:24848637..24850142,…	chr3:39026490..39027876	0
3	39124043	39238590	3p22.2	unchanged	unchanged	CSRNP1 (-), GORASP1 (-), MIR6822 (+), TTC21A (+), XIRP1 (-), region overlaps with 12.082271187624402% of WDR48 (+)	XIRP1 (-)	0	COSM116086, COSM127213, COSM134071, COSM136333, COSM138366, COSM138367, COSM139452, COSM166887, COSM172524, COSM172919, COSM187466, COSM187469, COSM187470, COSM187480, COSM187481, COSM187484, COSM187496, COSM187497, COSM187499, COSM187507, COSM187508, COSM187510, COSM187511, COSM187512, COSM215906, COSM216639, COSM24317, COSM32729, COSM33574, COSM39568, COSM50998, COSM70324, COSM73110, COSM73309,…	COSM39568	0	chr3:39136208..39137356, chr3:39199064..39213057, chr3:39199172..39215165	chr3:39199172..39215165	0
3	39238590	40439795	3p22.2 - 3p22.1	unchanged	unchanged	CCR8 (+), CX3CR1 (-), EIF1B (+), EIF1B-AS1 (-), MOBP (+), MYRIP (+), RPSA (+), SLC25A38 (+), SNORA6 (+), SNORA62 (+), region overlaps with 0.61221805418887354% of ENTPD3-AS1 (-) , region overlaps with 0.92598605068572748% of ENTPD3 (+)	ENTPD3-AS1 (-)	0	COSM125951, COSM137852, COSM149363, COSM149364, COSM159841, COSM171763, COSM176314, COSM187531, COSM187532, COSM187535, COSM187549, COSM187561, COSM187582, COSM187788, COSM187806, COSM216640, COSM217269, COSM36739, COSM39204, COSM42878, COSM48761, COSM71667, COSM71771, COSM74061, COSM80207, COSM94040, COSM94109, COSM95821, COSM95822, COSM98273	COSM80207	0	chr3:39289681..39290729, chr3:39330868..39334515, chr3:39351485..39414079, chr3:39355638..39403119, chr3:39378579..39389078, chr3:39509866..39511452, chr3:39534272..39555497, chr3:39592642..39640621, chr3:39808868..39857520, chr3:40427488..40430101	chr3:40427488..40430101	0
3	40439795	40731963	3p22.1	-0.434553	del	RPL14 (+), ZNF619 (+), ZNF620 (+), ZNF621 (+), region overlaps with 10.37652865293717% of ENTPD3 (+) , region overlaps with 18.826774914518651% of ENTPD3-AS1 (-)	ZNF621 (+)	0	COSM122847, COSM126466, COSM127053, COSM128572, COSM136334, COSM143590, COSM187834, COSM187836, COSM187837, COSM187857, COSM187858, COSM187860, COSM187880, COSM187888, COSM187892, COSM187893, COSM73467, COSM73468, COSM77152, COSM78935	COSM187893	0	chr3:40468896..40566000	chr3:40468896..40566000	0
3	40731963	41088989	3p22.1	unchanged	unchanged	region is 150677 bp downstream of ZNF621 (+)	ZNF621 (+)	150677	region is 157456 bp from COSM187893	COSM187893	157456	chr3:41008102..41009118	chr3:41008102..41009118	0
3	41088989	41232776	3p22.1	unchanged	unchanged	region is 8166 bp upstream of CTNNB1 (+)	CTNNB1 (+)	8166	region is 32582 bp from COSM6003	COSM6003	32582	region is 79871 bp from chr3:41008102..41009118	chr3:41008102..41009118	79871
3	41232776	41334634	3p22.1	unchanged	unchanged	CTNNB1 (+), region overlaps with 45.695520278031395% of ULK4 (-)	ULK4 (-)	0	COSM100045, COSM100046, COSM12368, COSM131016, COSM131449, COSM131589, COSM131617, COSM13168, COSM13175, COSM14255, COSM14256, COSM174287, COSM17661, COSM17787, COSM17796, COSM17797, COSM17809, COSM17938, COSM17939, COSM17940, COSM17941, COSM17942, COSM17943, COSM188059, COSM188060, COSM188063, COSM217270, COSM22565, COSM22566, COSM22567, COSM22938, COSM22939, COSM24746, COSM24747, COSM24808, COS…	COSM94108	0	region is 1825 bp from chr3:41336459..41337510	chr3:41336459..41337510	1825
3	41334634	45536175	3p22.1 - 3p21.31	unchanged	unchanged	ABHD5 (+), ACKR2 (+), ANO10 (-), CCDC13 (-), CCDC13-AS1 (+), CCK (-), CDCP1 (-), CLEC3B (+), CYP8B1 (-), EXOSC7 (+), FAM198A (+), HHATL (-), HIGD1A (-), KIAA1143 (-), KIF15 (+), KLHL40 (+), KRBOX1 (+), LYZL4 (-), MIR138-1 (+), MIR564 (+), NKTR (+), POMGNT2 (-), SEC22C (-), SNRK (+), SNRK-AS1 (-), SS18L2 (+), TCAIM (+), TGM4 (+), TMEM158 (-), TMEM42 (+), TOPAZ1 (+), TRAK1 (+), VIPR1 (+), ZBTB47 (+…	LARS2-AS1 (-)	0	COSM106442, COSM106817, COSM106877, COSM107576, COSM108775, COSM109032, COSM109540, COSM110524, COSM111472, COSM111473, COSM111580, COSM116969, COSM117636, COSM117728, COSM118211, COSM123839, COSM124753, COSM126831, COSM126969, COSM126992, COSM129878, COSM130363, COSM130364, COSM133485, COSM136335, COSM136336, COSM136337, COSM136338, COSM136339, COSM136340, COSM137382, COSM139453, COSM141040, COS…	COSM81370	0	chr3:41336459..41337510, chr3:41339152..41773753, chr3:41343175..41356108, chr3:41362143..41363400, chr3:41362859..41367033, chr3:41406328..41507496, chr3:41407765..41510133, chr3:41420792..41526942, chr3:41494412..41497893, chr3:41532613..41540755, chr3:41568430..41569906, chr3:41587741..41595624, chr3:41598751..41600482, chr3:41614074..41636471, chr3:41617856..41638274, chr3:41731996..41733766,…	chr3:45344689..45346304	0
3	45536175	46142779	3p21.31	0.617092	ampl	CCR9 (+), CXCR6 (+), FYCO1 (-), LIMD1 (+), LIMD1-AS1 (-), LZTFL1 (-), SACM1L (+), SLC6A20 (-), XCR1 (-), region overlaps with 2.4503589650596349% of LARS2-AS1 (-) , region overlaps with 8.9275558229820078% of LARS2 (+)	XCR1 (-)	0	COSM120903, COSM124075, COSM124259, COSM124260, COSM134072, COSM136341, COSM138368, COSM144089, COSM149368, COSM149369, COSM161184, COSM164152, COSM165623, COSM170659, COSM172955, COSM174659, COSM175901, COSM177727, COSM189312, COSM189318, COSM189389, COSM189397, COSM189398, COSM189399, COSM189400, COSM189402, COSM189403, COSM189404, COSM189405, COSM189422, COSM189448, COSM189449, COSM189450, COS…	COSM165623	0	chr3:45543287..45552064, chr3:45609075..45796657, chr3:45768020..45769601, chr3:45931351..45932440, chr3:46016464..46120400	chr3:46016464..46120400	0
3	46142779	48595404	3p21.31	unchanged	unchanged	ALS2CL (-), ATRIP (+), CAMP (+), CCDC12 (-), CCDC51 (-), CCR1 (-), CCR2 (+), CCR3 (+), CCR5 (+), CCRL2 (+), CDC25A (-), CSPG5 (-), DHX30 (+), ELP6 (-), FBXW12 (+), KIF9 (-), KIF9-AS1 (+), KLHL18 (+), LOC100132146 (+), LRRC2 (-), LRRC2-AS1 (+), LTF (-), MAP4 (-), MIR1226 (+), MIR4443 (+), MIR6823 (-), MYL3 (-), NBEAL2 (+), NME6 (-), NRADDP (+), PFKFB4 (-), PLXNB1 (-), PRSS42 (-), PRSS45 (-), PRSS4…	MIR6823 (-)	0	COSM107364, COSM109365, COSM109965, COSM110304, COSM111744, COSM116411, COSM118115, COSM118404, COSM118931, COSM119004, COSM119664, COSM119952, COSM120051, COSM120134, COSM120135, COSM121104, COSM121288, COSM121593, COSM121906, COSM123985, COSM124002, COSM124237, COSM124238, COSM124677, COSM125668, COSM126023, COSM127558, COSM127572, COSM128333, COSM128342, COSM128742, COSM128743, COSM131298, COS…	COSM213413	0	chr3:46223233..46224709, chr3:46419634..46444794, chr3:46424651..46440059, chr3:46680452..46972489, chr3:46688562..46734441, chr3:46703814..46734441, chr3:46707667..46736246, chr3:46777809..46791431, chr3:46778630..46861115, chr3:46781951..46783430, chr3:46782004..46805573, chr3:46782004..46850898, chr3:46782004..46870841, chr3:46784744..46854780, chr3:46790919..46865606, chr3:46794424..46851520,…	chr3:48533625..48533625	0
3	48595404	48707053	3p21.31	unchanged	unchanged	CELSR3 (-), CELSR3-AS1 (+), COL7A1 (-), MIR4793 (-), MIR6824 (-), MIR711 (-), SLC26A6 (-), TMEM89 (-), UCN2 (-), UQCRC1 (-)	CELSR3-AS1 (+)	0	COSM100038, COSM106653, COSM107922, COSM112098, COSM115708, COSM116162, COSM116261, COSM116577, COSM118330, COSM118514, COSM118690, COSM118953, COSM122308, COSM122309, COSM127104, COSM127608, COSM127699, COSM133434, COSM136345, COSM136346, COSM136347, COSM139456, COSM140449, COSM143728, COSM144802, COSM149382, COSM149383, COSM149384, COSM159933, COSM159934, COSM160150, COSM164379, COSM166490, COS…	COSM190303	0	chr3:48698492..48699585, region overlaps with 86.098522167487687% of chr3:48610925..48731487	chr3:48698492..48699585	0
3	48707053	48752136	3p21.31	unchanged	unchanged	NCKIPSD (-), region overlaps with 47.140892556117471% of IP6K2 (-) , region overlaps with 59.225002218081798% of IP6K2 (-)	IP6K2 (-)	0	COSM190310, COSM190318, COSM190320, COSM190321, COSM215913	COSM215913	0	region overlaps with 54.198828852808091% of chr3:48610925..48731487	chr3:48610925..48731487	0
3	48752136	50023899	3p21.31	unchanged	unchanged	AMIGO3 (-), AMT (-), APEH (+), ARIH2 (+), ARIH2OS (-), BSN (+), BSN-AS2 (-), C3orf62 (-), C3orf84 (-), CAMKV (-), CCDC36 (+), CCDC71 (-), CDHR4 (-), DAG1 (+), DALRD3 (-), FAM212A (+), GMPPB (-), GPX1 (-), IMPDH2 (-), IP6K1 (-), KLHDC8B (+), LAMB2 (-), LAMB2P1 (-), MIR191 (-), MIR425 (-), MIR4271 (+), MIR5193 (-), MIR6890 (-), MON1A (-), MST1 (-), MST1R (-), NDUFAF3 (+), NICN1 (-), P4HTM (+), PRKA…	RBM6 (+)	0	COSM108848, COSM109643, COSM109772, COSM116015, COSM116185, COSM116360, COSM116693, COSM117277, COSM117436, COSM117484, COSM124069, COSM124513, COSM125851, COSM125889, COSM127018, COSM127450, COSM127451, COSM130118, COSM130119, COSM130202, COSM131300, COSM134076, COSM136348, COSM136349, COSM136350, COSM137853, COSM137854, COSM137855, COSM138369, COSM138370, COSM13878, COSM139457, COSM139458, COSM…	COSM136350	0	chr3:48948411..48951399, chr3:48957279..48959505, chr3:49295977..49297051, chr3:49399471..49404775, chr3:49444917..49446470, chr3:49720651..49735911, chr3:49720751..49735851, chr3:49721171..49727086, chr3:49721400..49734526, chr3:49722564..49734410, chr3:49722564..49736894, chr3:49722564..49745728, chr3:49726377..49733587, chr3:49811452..49817742, chr3:49811454..49817742, chr3:49975235..49977296,…	chr3:49986449..49988026	0
3	50023899	50106724	3p21.31	unchanged	unchanged	contained within RBM6 (+)	RBM6 (+)	0	COSM118255, COSM170729, COSM174072, COSM190743, COSM190744, COSM190748, COSM76194	COSM174072	0	region overlaps with 2.9193731436988388% of chr3:50104307..50255305	chr3:50104307..50255305	0
3	50106724	50414432	3p21.31	unchanged	unchanged	CYB561D2 (+), GNAI2 (+), GNAT1 (+), HYAL1 (-), HYAL2 (-), HYAL3 (-), IFRD2 (-), LSMEM2 (+), MIR5787 (+), MIR6872 (+), NAT6 (-), NPRL2 (-), RASSF1 (-), RASSF1-AS1 (+), RBM5 (+), RBM5-AS1 (-), SEMA3B (+), SEMA3B-AS1 (-), SEMA3F (+), SLC38A3 (+), TMEM115 (-), TUSC2 (-), ZMYND10 (-), region overlaps with 2.587834609972409% of RBM6 (+) , region overlaps with 4.6761713177060145% of CACNA2D2 (-)	CYB561D2 (+)	0	COSM107690, COSM110384, COSM110592, COSM116787, COSM116906, COSM118844, COSM123391, COSM123398, COSM123682, COSM128210, COSM134077, COSM139459, COSM145454, COSM146190, COSM158737, COSM161670, COSM163960, COSM164967, COSM169418, COSM173433, COSM190750, COSM190790, COSM190796, COSM190797, COSM190799, COSM190803, COSM190813, COSM213905, COSM214466, COSM214541, COSM217277, COSM26933, COSM30525, COSM3…	COSM48982	0	chr3:50116177..50127117, chr3:50123733..50124736, chr3:50123733..50126381, chr3:50144951..50174572, chr3:50158774..50255305, chr3:50172397..50174197, chr3:50172397..50174572, chr3:50172397..50178011, chr3:50172397..50255305, chr3:50178011..50324672, chr3:50198478..50371377, chr3:50198486..50393464, chr3:50291310..50302241, chr3:50343466..50349348, chr3:50410194..50411846, region overlaps with 40.…	chr3:50410194..50411846	0
3	50414432	51667217	3p21.31 - 3p21.2	unchanged	unchanged	C3orf18 (-), CISH (-), DOCK3 (+), HEMK1 (+), MANF (+), MAPKAPK3 (+), MIR4787 (+), RBM15B (+), VPRBP (-), region overlaps with 10.10531726887114% of CACNA2D2 (-) , region overlaps with 10.156962162731704% of CACNA2D2 (-) , region overlaps with 7.3134597608849399% of RAD54L2 (+)	RAD54L2 (+)	0	COSM111515, COSM116874, COSM116880, COSM116894, COSM116895, COSM122676, COSM127639, COSM127834, COSM130165, COSM131301, COSM137383, COSM143646, COSM146091, COSM146092, COSM149394, COSM149395, COSM149396, COSM160010, COSM160561, COSM160562, COSM160563, COSM169184, COSM176045, COSM177749, COSM190986, COSM191013, COSM191029, COSM191033, COSM191034, COSM191037, COSM191038, COSM191088, COSM20726, COSM…	COSM191088	0	chr3:50424492..50426815, chr3:50442950..50444862, chr3:50519293..50526732, chr3:50839270..50855923, chr3:50843113..50852080, chr3:50845665..50854642, chr3:50888312..50925337, chr3:50888898..50925337, chr3:50895211..50925337, chr3:50925232..50975231, chr3:50925338..50934329, chr3:50925338..50935028, chr3:50926993..50935028, chr3:50935027..50965889, chr3:50935027..50972095, chr3:50945260..50955050,…	chr3:51630116..51630116	0
3	51667217	51853958	3p21.2	unchanged	unchanged	GRM2 (+), IQCF4 (+), IQCF6 (-), TEX264 (+), region overlaps with 16.277537993595441% of RAD54L2 (+)	IQCF4 (+)	0	COSM123487, COSM149397, COSM164872, COSM191099, COSM191100, COSM191105, COSM191108, COSM191109, COSM191110, COSM212491, COSM212874, COSM217279, COSM219622, COSM76157, COSM76158, COSM95932	COSM149397	0	chr3:51743765..51745328	chr3:51743765..51745328	0
3	51853958	51945452	3p21.2	unchanged	unchanged	IQCF1 (-), IQCF2 (+), IQCF3 (+), IQCF5 (-), IQCF5-AS1 (+)	IQCF1 (-)	0	COSM123772, COSM168102, COSM173178, COSM176413, COSM177571, COSM191126, COSM191150, COSM77901, COSM86443	COSM191150	0	region is 85185 bp from chr3:52030637..52035392	chr3:52030637..52035392	85185
3	51945452	53522580	3p21.2 - 3p21.1	unchanged	unchanged	ABHD14A (+), ABHD14A-ACY1 (+), ABHD14B (-), ACY1 (+), ALAS1 (+), BAP1 (-), DCP1A (-), DNAH1 (+), DUSP7 (-), GLT8D1 (-), GLYCTK (+), GNL3 (+), GPR62 (+), ITIH1 (+), ITIH3 (+), ITIH4 (-), LINC00696 (-), MIR135A1 (-), MIR8064 (-), MIRLET7G (-), MUSTN1 (-), NEK4 (-), NISCH (+), NT5DC2 (-), PARP3 (+), PBRM1 (-), PCBP4 (-), PHF7 (+), POC1A (-), PPM1M (+), PRKCD (+), RFT1 (-), RPL29 (-), RRP9 (-), SEMA3…	DCP1A (-)	0	COSM106343, COSM106782, COSM106924, COSM107908, COSM107914, COSM110721, COSM110722, COSM110723, COSM110724, COSM110725, COSM110726, COSM110727, COSM110728, COSM110729, COSM110730, COSM110731, COSM110732, COSM110733, COSM110734, COSM110735, COSM110737, COSM110738, COSM110739, COSM110802, COSM110803, COSM110804, COSM110805, COSM110806, COSM110807, COSM110819, COSM110820, COSM111683, COSM112095, COS…	COSM191462	0	chr3:52030637..52035392, chr3:52059636..52350212, chr3:52089806..52091042, chr3:52178983..52335821, chr3:52292814..52311153, chr3:52317478..52479537, chr3:52582073..52587321, chr3:52598226..52601851, chr3:52709458..52711078, chr3:52749983..52928219, chr3:53003659..53051063, chr3:53006055..53039455, chr3:53026714..53038786, chr3:53026737..53039787, chr3:53027067..53039086, chr3:53027125..53038976,…	chr3:53320941..53327952	0
3	53522580	56655395	3p21.1 - 3p14.3	unchanged	unchanged	ACTR8 (-), CACNA1D (+), CACNA2D3 (+), CACNA2D3-AS1 (-), CHDH (-), ERC2 (-), ERC2-IT1 (-), ESRG (-), IL17RB (+), LRTM1 (-), MIR3938 (-), SELK (-), WNT5A (-), region overlaps with 0.039453322506013758% of FAM208A (-) , region overlaps with 2.0496575604823262% of CCDC66 (+)	FAM208A (-)	0	COSM108328, COSM110835, COSM116408, COSM118539, COSM136354, COSM137384, COSM138375, COSM139462, COSM139463, COSM139464, COSM144123, COSM149404, COSM149405, COSM159692, COSM160830, COSM165615, COSM165616, COSM166475, COSM167434, COSM167917, COSM170466, COSM170467, COSM171770, COSM172762, COSM191495, COSM191536, COSM191538, COSM191565, COSM191568, COSM191579, COSM191584, COSM191586, COSM191587, COS…	COSM50503	0	chr3:54240487..54242015, chr3:54270646..54293345, chr3:54270646..54296591, chr3:54280108..54281437, chr3:54638358..54641543, chr3:54639209..54641568, chr3:54793450..54803521, chr3:54802351..54803521, chr3:55066876..55068920, chr3:55224080..55263626, chr3:55490629..55665793, chr3:55788048..55789654, chr3:55879963..55895109, chr3:55971596..55973175, chr3:56547314..56550163, chr3:56607112..56620842,…	chr3:56648862..56650174	0
3	56655395	57114712	3p14.3	unchanged	unchanged	ARHGEF3 (-), ARHGEF3-AS1 (+), SPATA12 (+), region overlaps with 0.099059910563052161% of CCDC66 (+) , region overlaps with 13.442103292272456% of FAM208A (-) , region overlaps with 9.2922550389925931% of FAM208A (-)	SPATA12 (+)	0	COSM127495, COSM139465, COSM169548, COSM192487, COSM192488, COSM192489, COSM192494, COSM192495, COSM192496, COSM192512, COSM192513, COSM192514, COSM192609, COSM211422, COSM28453, COSM40534, COSM69711, COSM69958, COSM73941, COSM78897	COSM192609	0	chr3:56732922..56738481, chr3:56891446..56896385	chr3:56891446..56896385	0
3	57114712	57213715	3p14.3	unchanged	unchanged	IL17RD (-)	IL17RD (-)	0	COSM111405, COSM166611, COSM192621, COSM192622	COSM192622	0	region is 192220 bp from chr3:57405935..57406936	chr3:57405935..57406936	192220
3	57213715	57831057	3p14.3	unchanged	unchanged	APPL1 (+), ARF4 (-), ASB14 (-), DENND6A (-), DNAH12 (-), HESX1 (-), PDE12 (+), region overlaps with 14.235846198952609% of SLMAP (+)	SLMAP (+)	0	COSM108813, COSM108814, COSM116813, COSM117654, COSM118171, COSM120072, COSM143547, COSM159137, COSM167726, COSM167927, COSM170513, COSM173086, COSM174698, COSM175105, COSM192684, COSM192686, COSM192691, COSM192717, COSM192718, COSM192724, COSM192725, COSM192729, COSM192738, COSM192739, COSM192740, COSM192763, COSM217282, COSM217283, COSM217284, COSM32220, COSM74892, COSM79748, COSM84807, COSM874…	COSM192763	0	chr3:57405935..57406936, chr3:57417836..57419333, chr3:57472273..57473351, chr3:57472273..57474527, chr3:57472273..57477075, chr3:57473750..57475764, chr3:57480347..57482301, chr3:57628191..57630759, chr3:57628191..57630866, chr3:57628191..57633434	chr3:57628191..57633434	0
3	57831057	58117855	3p14.3	unchanged	unchanged	region overlaps with 29.232668175272579% of SLMAP (+) , region overlaps with 43.141363812286656% of FLNB (+)	FLNB (+)	0	COSM108563, COSM117431, COSM128013, COSM136355, COSM146188, COSM161095, COSM170258, COSM172580, COSM172962, COSM192837, COSM192838, COSM192840, COSM192841, COSM192843, COSM213668, COSM214486, COSM32695, COSM33244, COSM33245, COSM33288, COSM53576, COSM70797, COSM74680, COSM81191, COSM94328, COSM94329, COSM94330, COSM95600, COSM95893, COSM95894	COSM95894	0	chr3:57876959..57878530, chr3:57877427..57878986, chr3:57955134..57977488, chr3:57957040..57979767, chr3:57958829..57977951, chr3:58012281..58014314, chr3:58101244..58102501	chr3:58101244..58102501	0
3	58117855	59846066	3p14.3 - 3p14.2	unchanged	unchanged	ABHD6 (+), ACOX2 (-), C3orf67 (-), C3orf67-AS1 (+), DNASE1L3 (-), FAM107A (-), FAM3D (-), KCTD6 (+), PDHB (-), PXK (+), RPP14 (+), region overlaps with 2.3219952181792509% of FLNB (+) , region overlaps with 6.4246168872800329% of FHIT (-)	FHIT (-)	0	COSM108623, COSM110345, COSM120896, COSM123191, COSM127926, COSM136356, COSM138376, COSM139466, COSM145178, COSM158854, COSM158855, COSM160881, COSM161068, COSM167162, COSM168122, COSM170608, COSM171364, COSM172266, COSM174574, COSM175866, COSM192845, COSM192848, COSM192851, COSM192855, COSM192856, COSM192857, COSM192866, COSM192880, COSM192885, COSM192896, COSM192914, COSM192915, COSM192916, COS…	COSM161068	0	chr3:58477127..58478421, chr3:58505622..58546160, chr3:58534416..58538251, chr3:58534788..58537324, chr3:58648044..58649819, chr3:58798263..58800160, chr3:58798489..58808349, chr3:58798605..58799998, chr3:58798799..58799884, chr3:59024201..59059432, chr3:59514357..59515425	chr3:59514357..59515425	0
3	59846066	59957456	3p14.2	unchanged	unchanged	contained within FHIT (-)	FHIT (-)	0	COSM149406	COSM149406	0	region is 93524 bp from chr3:60050980..60057155	chr3:60050980..60057155	93524
3	59957456	60039675	3p14.2	unchanged	unchanged	contained within FHIT (-)	FHIT (-)	0	COSM161067	COSM161067	0	region is 11305 bp from chr3:60050980..60057155	chr3:60050980..60057155	11305
3	60039675	60197601	3p14.2	unchanged	unchanged	intron of FHIT (-)	FHIT (-)	0	region is 39845 bp from COSM161067	COSM161067	39845	chr3:60050980..60057155, chr3:60055280..60057155, chr3:60056545..60058100, chr3:60062654..60064296, region overlaps with 3.4199345267117085% of chr3:60192201..60334555 , region overlaps with 81.602259271688808% of chr3:60068730..60276722 , region overlaps with 82.446953339201031% of chr3:60067396..60288428	chr3:60192201..60334555	0
3	60197601	60296996	3p14.2	-3.37773	del	intron of FHIT (-)	FHIT (-)	0	region is 197771 bp from COSM161067	COSM161067	197771	chr3:60239559..60241160, chr3:60293004..60295081, contained within chr3:60192201..60334555 , region overlaps with 79.602800917541956% of chr3:60068730..60276722 , region overlaps with 91.379934806229627% of chr3:60067396..60288428	chr3:60293004..60295081	0
3	60296996	60308092	3p14.2	-1.27946	del	intron of FHIT (-)	FHIT (-)	0	region is 297166 bp from COSM161067	COSM161067	297166	contained within chr3:60192201..60334555	chr3:60192201..60334555	0
3	60308092	60350319	3p14.2	-1.27946	del	intron of FHIT (-)	FHIT (-)	0	region is 308262 bp from COSM161067	COSM161067	308262	chr3:60340978..60343379, region overlaps with 62.669318935303586% of chr3:60192201..60334555	chr3:60340978..60343379	0
3	60350319	60399305	3p14.2	-1.27946	del	intron of FHIT (-)	FHIT (-)	0	region is 350489 bp from COSM161067	COSM161067	350489	region is 6940 bp from chr3:60340978..60343379	chr3:60340978..60343379	6940
3	60399305	60413864	3p14.2	-1.27946	del	intron of FHIT (-)	FHIT (-)	0	region is 399475 bp from COSM161067	COSM161067	399475	region is 46364 bp from chr3:60460228..60461431	chr3:60460228..60461431	46364
3	60413864	60419773	3p14.2	-1.27946	del	intron of FHIT (-)	FHIT (-)	0	region is 414034 bp from COSM161067	COSM161067	414034	region is 40455 bp from chr3:60460228..60461431	chr3:60460228..60461431	40455
3	60419773	60467687	3p14.2	unchanged	unchanged	intron of FHIT (-)	FHIT (-)	0	region is 419943 bp from COSM161067	COSM161067	419943	chr3:60460228..60461431	chr3:60460228..60461431	0
3	60467687	60525714	3p14.2	unchanged	unchanged	contained within FHIT (-)	FHIT (-)	0	region is 467857 bp from COSM161067	COSM161067	467857	region is 5499 bp from chr3:60531213..60544345	chr3:60531213..60544345	5499
3	60525714	60531525	3p14.2	unchanged	unchanged	intron of FHIT (-)	FHIT (-)	0	region is 525884 bp from COSM161067	COSM161067	525884	region overlaps with 5.3854094975911906% of chr3:60531213..60544345	chr3:60531213..60544345	0
3	60531525	60570251	3p14.2	-2.01755	del	intron of FHIT (-)	FHIT (-)	0	region is 531695 bp from COSM161067	COSM161067	531695	chr3:60532149..60550869, chr3:60533085..60539508, chr3:60534021..60555634, region overlaps with 33.106101686162113% of chr3:60531213..60544345	chr3:60534021..60555634	0
3	60570251	60602367	3p14.2	-2.01755	del	intron of FHIT (-)	FHIT (-)	0	region is 570421 bp from COSM161067	COSM161067	570421	region is 14617 bp from chr3:60534021..60555634	chr3:60534021..60555634	14617
3	60602367	60613622	3p14.2	-2.01755	del	intron of FHIT (-)	FHIT (-)	0	region is 602537 bp from COSM161067	COSM161067	602537	region is 46733 bp from chr3:60534021..60555634	chr3:60534021..60555634	46733
3	60613622	60633615	3p14.2	-2.01755	del	intron of FHIT (-)	FHIT (-)	0	region is 613792 bp from COSM161067	COSM161067	613792	region is 42026 bp from chr3:60675641..60714772	chr3:60675641..60714772	42026
3	60633615	60659998	3p14.2	-2.01755	del	intron of FHIT (-)	FHIT (-)	0	region is 633785 bp from COSM161067	COSM161067	633785	region is 15643 bp from chr3:60675641..60714772	chr3:60675641..60714772	15643
3	60659998	60668884	3p14.2	-2.01755	del	intron of FHIT (-)	FHIT (-)	0	region is 660168 bp from COSM161067	COSM161067	660168	region is 6757 bp from chr3:60675641..60714772	chr3:60675641..60714772	6757
3	60668884	60697047	3p14.2	unchanged	unchanged	intron of FHIT (-)	FHIT (-)	0	region is 669054 bp from COSM161067	COSM161067	669054	region overlaps with 76.008379491549491% of chr3:60675641..60714772	chr3:60675641..60714772	0
3	60697047	60756140	3p14.2	unchanged	unchanged	intron of FHIT (-)	FHIT (-)	0	region is 697217 bp from COSM161067	COSM161067	697217	region overlaps with 29.996277117812298% of chr3:60675641..60714772	chr3:60675641..60714772	0
3	60756140	60821493	3p14.2	unchanged	unchanged	contained within FHIT (-)	FHIT (-)	0	region is 726542 bp from COSM111746	COSM111746	726542	region overlaps with 31.819016433577136% of chr3:60800699..60944011 , region overlaps with 60.518101416898737% of chr3:60781943..61041128	chr3:60800699..60944011	0
3	60821493	60947433	3p14.2	unchanged	unchanged	intron of FHIT (-)	FHIT (-)	0	region is 600602 bp from COSM111746	COSM111746	600602	chr3:60826432..60903111, chr3:60829002..60907899, chr3:60829380..60908060, chr3:60832980..60843226, chr3:60833175..60842175, contained within chr3:60781943..61041128 , region overlaps with 22.264393644643128% of chr3:60919394..61016039 , region overlaps with 97.282854670043903% of chr3:60800699..60944011	chr3:60919394..61016039	0
3	60947433	61031206	3p14.2	unchanged	unchanged	contained within FHIT (-)	FHIT (-)	0	region is 516829 bp from COSM111746	COSM111746	516829	contained within chr3:60781943..61041128 , region overlaps with 40.978107766132688% of chr3:60996878..61185558 , region overlaps with 44.515004655382342% of chr3:60993915..61052642 , region overlaps with 57.209874185308095% of chr3:60983280..61052979 , region overlaps with 81.895337455535127% of chr3:60919394..61016039	chr3:60996878..61185558	0
3	61031206	61943609	3p14.2	unchanged	unchanged	region overlaps with 22.569936124786828% of FHIT (-) , region overlaps with 43.442049793731726% of PTPRG (+)	PTPRG (+)	0	COSM111746, COSM166758, COSM81621	COSM166758	0	chr3:61064432..61119923, chr3:61139668..61141431, chr3:61144427..61220809, chr3:61474659..61476110, chr3:61531517..61556259, chr3:61546427..61550555, chr3:61569557..61636156, chr3:61570149..61626426, chr3:61577755..61631078, chr3:61660185..61662130, chr3:61799223..61818741, chr3:61831530..61834942, chr3:61870837..61871949, region overlaps with 1.0875664727467218% of chr3:60781943..61041128 , regi…	chr3:61870837..61871949	0
3	61943609	62000775	3p14.2	unchanged	unchanged	contained within PTPRG (+)	PTPRG (+)	0	region is 117503 bp from COSM217286	COSM217286	117503	chr3:61960977..61965581	chr3:61960977..61965581	0
3	62000775	62018366	3p14.2	unchanged	unchanged	intron of PTPRG (+)	PTPRG (+)	0	region is 99912 bp from COSM217286	COSM217286	99912	region is 35194 bp from chr3:61960977..61965581	chr3:61960977..61965581	35194
3	62018366	62090048	3p14.2	unchanged	unchanged	contained within PTPRG (+)	PTPRG (+)	0	region is 28230 bp from COSM217286	COSM217286	28230	region is 52785 bp from chr3:61960977..61965581	chr3:61960977..61965581	52785
3	62090048	62133512	3p14.2	unchanged	unchanged	contained within PTPRG (+)	PTPRG (+)	0	COSM217286	COSM217286	0	region is 45226 bp from chr3:62178738..62182656	chr3:62178738..62182656	45226
3	62133512	67055814	3p14.2 - 3p14.1	unchanged	unchanged	ADAMTS9 (-), ADAMTS9-AS2 (+), ATXN7 (+), C3orf14 (+), C3orf49 (+), CADPS (-), FEZF2 (-), LINC00698 (+), LINC00994 (-), LOC101929335 (+), LRIG1 (-), MAGI1 (-), MAGI1-AS1 (+), MIR548A2 (+), PRICKLE2 (-), PRICKLE2-AS1 (+), PRICKLE2-AS2 (+), PRICKLE2-AS3 (+), PSMD6 (-), PSMD6-AS2 (+), PTPRG-AS1 (-), SLC25A26 (+), SNTN (+), SYNPR (+), SYNPR-AS1 (-), THOC7 (-), THOC7-AS1 (+), region overlaps with 0.143…	KBTBD8 (+)	0	COSM106476, COSM107292, COSM107293, COSM108936, COSM109059, COSM109135, COSM115881, COSM116654, COSM116937, COSM117020, COSM121160, COSM125683, COSM126543, COSM131302, COSM133393, COSM136357, COSM137385, COSM138377, COSM138378, COSM138379, COSM140452, COSM146367, COSM149407, COSM149408, COSM149409, COSM149410, COSM149411, COSM149412, COSM149413, COSM149414, COSM149415, COSM149416, COSM149417, COS…	COSM32289	0	chr3:62178738..62182656, chr3:62531056..62539627, chr3:62609859..62612499, chr3:62610202..62612340, chr3:62610619..62612052, chr3:62610625..62612013, chr3:62610625..62612195, chr3:62610952..62612030, chr3:62663186..62696212, chr3:62664333..62696764, chr3:62664337..62695407, chr3:62665280..62694321, chr3:62668329..62694242, chr3:62668329..62695867, chr3:62669252..62684754, chr3:62700414..62701537,…	chr3:66807194..66884110	0
3	67055814	68218293	3p14.1	unchanged	unchanged	MIR4272 (+), SUCLG2 (-), SUCLG2-AS1 (+), region overlaps with 0.50065377468859684% of KBTBD8 (+) , region overlaps with 14.188201087330535% of FAM19A1 (+) , region overlaps with 15.274241277269288% of FAM19A1 (+)	FAM19A1 (+)	0	COSM106468, COSM194567, COSM194632, COSM40666, COSM75068	COSM194632	0	chr3:67493237..67497699, chr3:67493421..67498560, chr3:67493455..67496963, chr3:67493615..67496849, chr3:67493697..67496793, chr3:67493708..67496812, chr3:67562171..67563622, chr3:67832078..67833621, chr3:68038548..68048435, chr3:68066982..68081519, chr3:68090811..68092835, chr3:68176364..68177440, region overlaps with 10.874595691968894% of chr3:68091879..68416989	chr3:68176364..68177440	0
3	68218293	68328174	3p14.1	unchanged	unchanged	intron of FAM19A1 (+)	FAM19A1 (+)	0	region is 138276 bp from COSM194746	COSM194746	138276	chr3:68261917..68263201, contained within chr3:68091879..68416989	chr3:68261917..68263201	0
3	68328174	68901339	3p14.1	unchanged	unchanged	region overlaps with 21.010492597258036% of FAM19A4 (-) , region overlaps with 46.513401004246589% of FAM19A1 (+)	FAM19A4 (-)	0	COSM106917, COSM109927, COSM166557, COSM194746, COSM86518	COSM166557	0	chr3:68629445..68641603, chr3:68629458..68640337, chr3:68631800..68644543, chr3:68631989..68640250, chr3:68632997..68642899, chr3:68633763..68640738, chr3:68634088..68640757, chr3:68634126..68641048, chr3:68634752..68640253, chr3:68635799..68640432, chr3:68635799..68640545, chr3:68635799..68641336, chr3:68636230..68640337, chr3:68637381..68640206, chr3:68637494..68638963, chr3:68638511..68640545,…	chr3:68896920..68925389	0
3	68901339	71618297	3p14.1 - 3p13	unchanged	unchanged	ARL6IP5 (+), EOGT (-), FOXP1 (-), FRMD4B (-), LINC01212 (+), LMOD3 (-), MIR1284 (-), MIR3136 (-), MITF (+), TMF1 (-), UBA3 (-), region overlaps with 13.66468908805764% of FOXP1 (-) , region overlaps with 2.9600741122703731% of FAM19A4 (-) , region overlaps with 22.614732132505498% of FOXP1 (-)	MIR1284 (-)	0	COSM123228, COSM123229, COSM128681, COSM129790, COSM130027, COSM136358, COSM140453, COSM141704, COSM141705, COSM141706, COSM141707, COSM141708, COSM141709, COSM149418, COSM158656, COSM159610, COSM161149, COSM170082, COSM173061, COSM173063, COSM194853, COSM194865, COSM194867, COSM194875, COSM194911, COSM195099, COSM195108, COSM195391, COSM195466, COSM195467, COSM212493, COSM215920, COSM23406, COSM…	COSM195467	0	chr3:68902149..68906216, chr3:68902149..68907959, chr3:68971442..68974354, chr3:69060358..69064358, chr3:69104752..69114005, chr3:69179896..69181414, chr3:69179922..69181540, chr3:69179942..69181414, chr3:69264462..69265580, chr3:69881179..69884045, chr3:70059788..70064541, chr3:70987371..70988930, chr3:71241882..71243290, chr3:71477946..71497507, chr3:71477946..71508865, chr3:71482363..71495614,…	chr3:71587890..71588961	0
3	71618297	71736240	3p13	unchanged	unchanged	region overlaps with 12.386386759818219% of FOXP1 (-) , region overlaps with 12.586481720138371% of FOXP1 (-) , region overlaps with 6.6141558705826498% of EIF4E3 (-)	EIF4E3 (-)	0	COSM195588	COSM195588	0	chr3:71630675..71633038	chr3:71630675..71633038	0
3	71736240	75379681	3p13 - 3p12.3	unchanged	unchanged	CNTN3 (-), EBLN2 (+), GPR27 (+), GXYLT2 (+), LINC00870 (+), LINC00877 (-), MIR4444-1 (+), MIR4444-2 (+), PDZRN3 (-), PPP4R2 (+), PROK2 (-), RYBP (-), SHQ1 (-), region overlaps with 1.0508744203969764% of EIF4E3 (-) , region overlaps with 1.1536069463984879% of EIF4E3 (-) , region overlaps with 1.8262126856966572% of EIF4E3 (-) , region overlaps with 1.8470446352652246% of EIF4E3 (-) , region over…	MIR4444-2 (+)	0	COSM107146, COSM108565, COSM110156, COSM111620, COSM117834, COSM121525, COSM121782, COSM122232, COSM122233, COSM122234, COSM122235, COSM123520, COSM125292, COSM125598, COSM136359, COSM136360, COSM137386, COSM139467, COSM140454, COSM143473, COSM143559, COSM145771, COSM145817, COSM149419, COSM149420, COSM160082, COSM160083, COSM160084, COSM164322, COSM166793, COSM168171, COSM170077, COSM170882, COS…	COSM196140	0	chr3:71802175..71804230, chr3:71802645..71803690, chr3:71803265..71804456, chr3:72376808..72378950, chr3:72568367..72572645, chr3:72738335..72739377, chr3:72779987..72786060, chr3:72780366..72786001, chr3:72781631..72784621, chr3:73366365..73367705, chr3:73540757..73542135, chr3:73672992..73674813, chr3:73961525..73968285, chr3:74147289..74366747, chr3:74147307..74155096, chr3:74147319..74154914,…	chr3:75379085..75428675	0
3	75379681	75425139	3p12.3	unchanged	unchanged	region is 45564 bp downstream of FAM86DP (-)	FAM86DP (-)	45564	COSM74516	COSM74516	0	contained within chr3:75244279..75595933 , contained within chr3:75250088..75853296 , contained within chr3:75346159..75619247 , contained within chr3:75379085..75428675 , region overlaps with 3.3370729668492487% of chr3:75423623..75644595 , region overlaps with 72.080336127059553% of chr3:75392373..75676582 , region overlaps with 72.080336127059553% of chr3:75392373..75776083 , region overlaps w…	chr3:75423623..75644595	0
3	75425139	75458604	3p12.3	unchanged	unchanged	region is 12099 bp downstream of FAM86DP (-)	FAM86DP (-)	12099	region is 18688 bp from COSM74516	COSM74516	18688	chr3:75450340..75453973, contained within chr3:75244279..75595933 , contained within chr3:75250088..75853296 , contained within chr3:75346159..75619247 , contained within chr3:75381808..75700055 , contained within chr3:75382434..75506050 , contained within chr3:75382434..75568219 , contained within chr3:75388161..75568219 , contained within chr3:75391759..75568219 , contained within chr3:75392078…	chr3:75454738..75472150	0
3	75458604	75781579	3p12.3	unchanged	unchanged	FAM86DP (-), FLJ20518 (+), FRG2C (+), LINC00960 (+), MIR1324 (+), region overlaps with 0.76414346576835435% of ZNF717 (-)	ZNF717 (-)	0	COSM149421, COSM161146, COSM70819	COSM70819	0	chr3:75460640..75468463, chr3:75463358..75463358, chr3:75474365..75636806, chr3:75506050..75530895, chr3:75558251..75617947, chr3:75563959..75660245, chr3:75564871..75615314, chr3:75572549..75586805, chr3:75588338..75605875, chr3:75593554..75601394, chr3:75600462..75609696, chr3:75613174..75620895, chr3:75624620..75659285, chr3:75626829..75762956, chr3:75629805..75631914, chr3:75635884..75659285,…	chr3:75772661..75777748	0
3	75781579	75869234	3p12.3	unchanged	unchanged	MIR4273 (+), ZNF717 (-), region overlaps with 60.642739801040435% of ZNF717 (-)	MIR4273 (+)	0	COSM111374, COSM149422, COSM149423, COSM149424, COSM149425, COSM149426, COSM149427, COSM149428	COSM149428	0	contained within chr3:75392078..76003036 , contained within chr3:75615943..76078292 , contained within chr3:75765583..75875410 , region overlaps with 13.307702838368165% of chr3:75770391..75793243 , region overlaps with 13.503924431870038% of chr3:75762784..75793415 , region overlaps with 13.700146025371909% of chr3:75765583..75793587 , region overlaps with 13.929451492196771% of chr3:75728087..7…	chr3:75770391..75793243	0
3	75869234	96713736	3p12.3 - 3q11.2	unchanged	unchanged	ARL13B (+), C3orf38 (+), CADM2 (+), CADM2-AS2 (-), CGGBP1 (-), CHMP2B (+), DHFRL1 (-), EPHA3 (+), GBE1 (-), HTR1F (+), LINC00506 (+), LINC00879 (+), LINC00971 (-), LOC101927374 (+), MIR4795 (-), MIR5688 (+), MIR8060 (+), MTHFD2P1 (-), NSUN3 (+), POU1F1 (-), PROS1 (-), RNU6-69P (-), ROBO1 (-), ROBO2 (+), STX19 (-), VGLL3 (-), ZNF654 (+), region overlaps with 0.86503381730905271% of EPHA6 (+)	EPHA6 (+)	0	COSM108309, COSM108310, COSM109237, COSM109298, COSM109396, COSM109397, COSM109541, COSM109542, COSM109883, COSM110051, COSM110416, COSM116617, COSM116618, COSM117370, COSM117371, COSM117481, COSM117753, COSM117754, COSM118695, COSM118854, COSM118855, COSM122861, COSM122862, COSM122863, COSM122864, COSM123326, COSM125908, COSM125909, COSM125910, COSM125911, COSM125912, COSM125913, COSM127892, COS…	COSM199112	0	chr3:75880861..75887071, chr3:75880865..75887075, chr3:75983462..75998678, chr3:75984148..75998490, chr3:75985380..75998678, chr3:76061960..76062978, chr3:76076289..76168297, chr3:76077143..76094221, chr3:76083848..76095416, chr3:76083946..76092747, chr3:76083946..76094221, chr3:76083946..76096571, chr3:76084620..76094221, chr3:76166294..76852374, chr3:76190795..76192145, chr3:76234368..76243505,…	chr3:96532044..96533939	0
3	96713736	98337429	3q11.2 - 3q12.1	unchanged	unchanged	ARL6 (+), CLDND1 (-), CPOX (-), CRYBG3 (+), EPHA6 (+), GABRR3 (-), GPR15 (+), MINA (-), OR5AC2 (+), OR5H1 (+), OR5H14 (+), OR5H15 (+), OR5H2 (+), OR5H6 (+), OR5K1 (+), OR5K2 (+), OR5K3 (+), OR5K4 (+), region overlaps with 0.93841573596995487% of EPHA6 (+) , region overlaps with 46.440523891817051% of EPHA6 (+)	CPOX (-)	0	COSM106802, COSM108187, COSM109419, COSM110081, COSM115674, COSM116317, COSM117377, COSM121410, COSM121412, COSM122369, COSM122370, COSM122869, COSM122870, COSM123427, COSM125032, COSM125033, COSM125034, COSM12830, COSM131729, COSM131730, COSM131731, COSM131732, COSM131733, COSM131734, COSM131735, COSM131736, COSM13318, COSM137858, COSM139470, COSM141048, COSM143711, COSM145371, COSM149431, COSM1…	COSM115674	0	chr3:97197943..97202024, chr3:97215619..97222277, chr3:97216792..97422260, chr3:97308683..97310260, chr3:97434486..97436114, chr3:97746851..97767421, chr3:97746851..97778744, chr3:97789466..97794710, chr3:97874279..97931369, chr3:97887491..97919363, chr3:97891026..97913396, chr3:97899419..97913491, chr3:97899419..97939393, chr3:97904245..97909194, chr3:97904245..97914149, chr3:97906565..97908427,…	chr3:98250046..98254624	0
3	98337429	99537239	3q12.1	-0.344072	del	COL8A1 (+), DCBLD2 (-), ST3GAL6 (+), ST3GAL6-AS1 (-), region overlaps with 0.046840710745275717% of CMSS1 (+) , region overlaps with 0.14702315614709316% of HP09053 (-) , region overlaps with 22.01071668787834% of MIR548G (-)	CMSS1 (+)	0	COSM136363, COSM141049, COSM149435, COSM149436, COSM160151, COSM160342, COSM164614, COSM164615, COSM170935, COSM176223, COSM199475, COSM199480, COSM40008, COSM70402, COSM72807, COSM86669, COSM86933	COSM160151	0	chr3:98409755..98415917, chr3:98410249..98414880, chr3:98410334..98414597, chr3:98410824..98414578, chr3:98412683..98413727, chr3:98412944..98414597, chr3:98436324..98440647, chr3:98601225..98602816, chr3:98726549..98736401, chr3:98892668..98912558, chr3:98896855..98897955, chr3:98896855..98902890, chr3:98898351..98902890, chr3:98898659..98903267, chr3:98898874..98902597, chr3:98898982..98903147,…	chr3:99513060..99514929	0
3	99537239	99813018	3q12.1	-0.782662	del	FILIP1L (-), MIR3921 (-), intron of CMSS1 (+), region overlaps with 1.9841902966132425% of HP09053 (-) , region overlaps with 65.204873449851334% of MIR548G (-) , region overlaps with 89.292914642106027% of FILIP1L (-) , region overlaps with 94.651896439190665% of FILIP1L (-)	MIR3921 (-)	0	COSM128009, COSM145422, COSM199742, COSM199743, COSM199744, COSM199758, COSM199759, COSM199760, COSM219252, COSM70785	COSM199760	0	chr3:99600260..99604375, chr3:99698742..99700843	chr3:99698742..99700843	0
3	99813018	103395628	3q12.1 - 3q13.11	unchanged	unchanged	ABI3BP (-), CEP97 (+), CMSS1 (+), FAM172BP (+), GPR128 (+), IMPG2 (-), LNP1 (+), LOC152225 (+), NFKBIZ (+), NIT2 (+), NXPE3 (+), PCNP (+), PDCL3P4 (+), RPL24 (-), SENP7 (-), TBC1D23 (+), TFG (+), TMEM30C (+), TMEM45A (+), TOMM70A (-), TRMT10C (+), ZBTB11 (-), ZBTB11-AS1 (+), ZPLD1 (+), region overlaps with 0.56777026587592117% of FILIP1L (-) , region overlaps with 2.3574984836478201% of CMSS1 (+)	ZPLD1 (+)	0	COSM106813, COSM107281, COSM107509, COSM108671, COSM108699, COSM109019, COSM110357, COSM117983, COSM119761, COSM121304, COSM123422, COSM123740, COSM123741, COSM126084, COSM127125, COSM127235, COSM128087, COSM128088, COSM129823, COSM129824, COSM130273, COSM136364, COSM138384, COSM140455, COSM140456, COSM145045, COSM145515, COSM149437, COSM150884, COSM158826, COSM158827, COSM160958, COSM160959, COS…	COSM200208	0	chr3:100251674..100442478, chr3:100299310..100479384, chr3:100299329..100455310, chr3:100310812..100433592, chr3:100324442..100433592, chr3:100325319..100329560, chr3:100342310..100442478, chr3:100342493..100493062, chr3:100350745..100432975, chr3:100350745..100433592, chr3:100521542..100522642, chr3:100613387..100776497, chr3:100668595..100671661, chr3:100669283..100670802, chr3:100669307..10067…	chr3:99922866..99924728	0
3	103395628	105749482	3q13.11	unchanged	unchanged	ALCAM (+), CBLB (-), MIR548A3 (-)	CBLB (-)	0	COSM131304, COSM138385, COSM149438, COSM149439, COSM167123, COSM168111, COSM200540, COSM200555, COSM200559, COSM200564, COSM216606, COSM26308, COSM48269, COSM48270, COSM51000, COSM70022, COSM73634, COSM79486, COSM80967, COSM80968, COSM94013, COSM94014, COSM95584	COSM48270	0	chr3:103405105..103415047, chr3:103464803..103470992, chr3:103468744..103468744, chr3:103593873..103603147, chr3:103700909..103719786, chr3:103758304..103759475, chr3:103813658..104034132, chr3:103922981..103925186, chr3:104033961..104035387, chr3:104033961..104035652, chr3:104039377..104815116, chr3:104089767..104777973, chr3:104103876..104778310, chr3:104132322..104147888, chr3:104242392..10425…	chr3:105696596..105697873	0
3	105749482	113259040	3q13.11 - 3q13.2	unchanged	unchanged	ABHD10 (+), ATG3 (-), BBX (+), BOC (+), BTLA (-), C3orf17 (-), C3orf52 (+), CCDC54 (+), CCDC80 (-), CD200 (+), CD200R1 (-), CD200R1L (-), CD47 (-), CD96 (+), DPPA2 (-), DPPA4 (-), DZIP3 (+), FLJ22763 (+), GCSAM (-), GTPBP8 (+), GUCA1C (-), HHLA2 (+), IFT57 (-), KIAA1524 (-), LINC00488 (+), LINC00635 (-), LINC00636 (+), LINC00882 (-), LINC00883 (+), LINC01205 (+), LINC01215 (+), LINC01279 (-), LOC…	SIDT1 (+)	0	COSM106790, COSM107447, COSM107612, COSM107703, COSM107853, COSM108062, COSM108072, COSM108331, COSM108581, COSM108725, COSM108891, COSM109012, COSM110020, COSM115790, COSM115826, COSM116696, COSM118838, COSM122085, COSM122693, COSM123514, COSM123948, COSM124479, COSM124480, COSM124481, COSM124601, COSM124602, COSM125704, COSM126601, COSM126979, COSM128054, COSM131305, COSM137388, COSM138386, COS…	COSM201710	0	chr3:105785478..105871481, chr3:105828776..105832134, chr3:106150678..106420227, chr3:106150830..106335343, chr3:106220109..106222165, chr3:106848430..106849997, chr3:107037269..107040685, chr3:107037712..107040558, chr3:107037862..107040851, chr3:107037909..107040468, chr3:107037948..107040302, chr3:107037955..107040332, chr3:107135923..107137498, chr3:107259391..107267917, chr3:107370187..10755…	chr3:113208706..113210471	0
3	113259040	113618743	3q13.2 - 3q13.31	unchanged	unchanged	ATP6V1A (+), KIAA2018 (-), MIR4446 (+), NAA50 (-), region overlaps with 0.67444343126570738% of GRAMD1C (+) , region overlaps with 16.975902408647109% of GRAMD1C (+) , region overlaps with 24.849320552454241% of SIDT1 (+)	GRAMD1C (+)	0	COSM108367, COSM108582, COSM108905, COSM111504, COSM116439, COSM116574, COSM118522, COSM118871, COSM121112, COSM123961, COSM126563, COSM126764, COSM128326, COSM131306, COSM146197, COSM149447, COSM161959, COSM173191, COSM177264, COSM201716, COSM201717, COSM201718, COSM201719, COSM201720, COSM201721, COSM201722, COSM201723, COSM201724, COSM201725, COSM201726, COSM201752, COSM201763, COSM201764, COS…	COSM173191	0	chr3:113428350..113429954, chr3:113480186..113481737, chr3:113560020..113615243, chr3:113585633..113615243, region overlaps with 30.571803482863686% of chr3:113508776..113635069 , region overlaps with 9.2050686119698426% of chr3:113585633..113619872	chr3:113585633..113619872	0
3	113618743	114153771	3q13.31	unchanged	unchanged	DRD3 (-), KIAA1407 (-), MIR568 (-), QTRTD1 (+), TIGIT (+), ZBTB20 (-), ZBTB20-AS1 (+), ZDHHC23 (+), ZNF80 (-), region overlaps with 18.097149874118973% of ZBTB20 (-) , region overlaps with 8.8369041678114648% of GRAMD1C (+)	ZBTB20-AS1 (+)	0	COSM107419, COSM108859, COSM109023, COSM110000, COSM116136, COSM118634, COSM130276, COSM138387, COSM139472, COSM140458, COSM141053, COSM167366, COSM168912, COSM169783, COSM170180, COSM171667, COSM172137, COSM175571, COSM176023, COSM176993, COSM201783, COSM201784, COSM201785, COSM201786, COSM201788, COSM201790, COSM201791, COSM201798, COSM201806, COSM201812, COSM201836, COSM201837, COSM201839, COS…	COSM201847	0	chr3:113666273..113667425, chr3:114024002..114026848, chr3:114024059..114026580, region overlaps with 0.21120350485674608% of chr3:113585633..113619872 , region overlaps with 0.6668797392290885% of chr3:114150204..114159211 , region overlaps with 3.0516102865452153% of chr3:113508776..113635069	chr3:114150204..114159211	0
3	114153771	114278318	3q13.31	-0.784238	del	contained within ZBTB20 (-)	ZBTB20 (-)	0	region is 83326 bp from COSM201847	COSM201847	83326	region overlaps with 4.3685968461958442% of chr3:114150204..114159211	chr3:114150204..114159211	0
3	114278318	115454946	3q13.31	unchanged	unchanged	GAP43 (+), MIR4796 (-), region overlaps with 16.981393455371236% of ZBTB20 (-) , region overlaps with 43.509466450342458% of ZBTB20 (-) , region overlaps with 49.957208261907532% of ZBTB20 (-) , region overlaps with 5.5019041686036978% of ZBTB20 (-) , region overlaps with 5.56471071170267% of ZBTB20 (-)	GAP43 (+)	0	COSM123317, COSM139473, COSM201972, COSM74730	COSM74730	0	chr3:114288642..114290871, chr3:114364541..114365570, chr3:114510278..114511648, chr3:114652083..114679344, chr3:114656165..114668627, chr3:114656427..114667824, chr3:114656487..114669629, chr3:114657752..114668329, chr3:114657944..114662634, chr3:114657944..114670004, chr3:114658350..114664284, chr3:114658806..114667896, chr3:114660592..114668950, chr3:114661964..114669035, chr3:114664056..11466…	chr3:115343950..115347968	0
3	115454946	115855230	3q13.31	unchanged	unchanged	region overlaps with 83.445794871154305% of LSAMP (-)	LSAMP (-)	0	COSM124227, COSM136365, COSM137859, COSM149448, COSM162279, COSM202018, COSM216608	COSM137859	0	chr3:115775237..115776396, chr3:115831813..115835285, region overlaps with 22.220667774210874% of chr3:115766285..115902901	chr3:115831813..115835285	0
3	115855230	120766603	3q13.31 - 3q13.33	unchanged	unchanged	ADPRH (+), ARHGAP31 (+), B4GALT4 (-), C3orf30 (+), CD80 (-), COX17 (-), FSTL1 (-), GPR156 (-), GSK3B (-), GTF2E1 (+), HGD (-), IGSF11 (-), IGSF11-AS1 (+), LRRC58 (-), LSAMP-AS1 (+), MAATS1 (+), MIR198 (-), NDUFB4 (+), NR1I2 (+), PLA1A (+), POGLUT1 (+), POPDC2 (-), RABL3 (-), TIMMDC1 (+), TMEM39A (-), TUSC7 (+), UPK1B (+), region overlaps with 2.8414451841786028% of STXBP5L (+) , region overlaps w…	STXBP5L (+)	0	COSM106410, COSM116745, COSM118203, COSM120921, COSM120922, COSM121610, COSM126585, COSM129490, COSM131307, COSM131308, COSM136366, COSM137860, COSM137861, COSM140459, COSM140460, COSM141054, COSM149449, COSM149450, COSM149451, COSM149452, COSM159155, COSM159156, COSM159157, COSM159315, COSM159602, COSM159868, COSM161431, COSM161432, COSM162981, COSM164999, COSM168014, COSM168215, COSM168515, COS…	COSM79069	0	chr3:115867310..115903310, chr3:116085678..116121948, chr3:116098946..116109977, chr3:116099040..116109820, chr3:116099041..116108165, chr3:116103099..116108499, chr3:116142130..116307542, chr3:116199970..116224438, chr3:116204458..116218322, chr3:116204635..116205935, chr3:116204635..116217390, chr3:116204652..116217090, chr3:116206725..116215739, chr3:116209315..116210875, chr3:116212175..11621…	chr3:120735100..120736495	0
3	120766603	124107493	3q13.33 - 3q21.2	unchanged	unchanged	ADCY5 (-), ARGFX (+), CASR (+), CCDC14 (-), CCDC58 (-), CD86 (+), CSTA (+), DIRC2 (+), DTX3L (+), EAF2 (+), FAM162A (+), FBXO40 (+), GOLGB1 (-), HCLS1 (-), HSPBAP1 (-), ILDR1 (-), IQCB1 (-), KALRN (+), KPNA1 (-), LOC100129550 (+), MIR5002 (+), MIR6083 (+), MIR7110 (+), MYLK (-), MYLK-AS1 (+), PARP14 (+), PARP15 (+), PARP9 (-), PDIA5 (+), POLQ (-), PTPLB (-), ROPN1 (-), SEC22A (+), SEMA5B (-), SLC…	MIR6083 (+)	0	COSM106691, COSM107006, COSM107025, COSM107216, COSM107487, COSM107806, COSM107857, COSM108019, COSM109309, COSM109373, COSM109448, COSM110109, COSM110230, COSM110677, COSM116374, COSM116616, COSM119743, COSM119895, COSM121264, COSM121265, COSM123124, COSM123406, COSM123543, COSM123735, COSM124619, COSM124620, COSM125482, COSM125483, COSM125484, COSM126074, COSM126075, COSM126076, COSM126197, COS…	COSM203213	0	chr3:120941578..120970900, chr3:121091895..121093025, chr3:121091895..121093251, chr3:121091895..121094046, chr3:121091895..121095172, chr3:121093025..121095398, chr3:121093138..121094946, chr3:121093929..121095285, chr3:121094046..121095285, chr3:121264886..121323465, chr3:121296537..121301414, chr3:121312455..121313526, chr3:121493891..121518832, chr3:121498472..121509670, chr3:121500400..12209…	chr3:123718889..123722252	0
3	124107493	128165726	3q21.2 - 3q21.3	unchanged	unchanged	ABTB1 (+), ALDH1L1 (-), ALDH1L1-AS1 (+), ALDH1L1-AS2 (+), ALG1L (-), C3orf22 (-), C3orf56 (+), CCDC37 (+), CCDC37-AS1 (-), CHCHD6 (+), CHST13 (+), EEFSEC (+), FAM86JP (+), HEG1 (-), ITGB5 (-), KALRN (+), KBTBD12 (+), KLF15 (-), LOC101927123 (-), MCM2 (+), MGLL (-), MIR5092 (-), MIR548I1 (-), MIR6825 (-), MUC13 (-), NUP210P1 (+), OSBPL11 (-), PLXNA1 (+), PODXL2 (+), ROPN1B (+), RUVBL1 (-), SEC61A1…	EEFSEC (+)	0	COSM106646, COSM106686, COSM106731, COSM107367, COSM108806, COSM108955, COSM109013, COSM109387, COSM110125, COSM115856, COSM115870, COSM116266, COSM116315, COSM116662, COSM116854, COSM117267, COSM117679, COSM118721, COSM119879, COSM119910, COSM121022, COSM121603, COSM123802, COSM123831, COSM123832, COSM123833, COSM125476, COSM125971, COSM126752, COSM127097, COSM127206, COSM127290, COSM128258, COS…	COSM203749	0	chr3:124346641..124348162, chr3:124507505..124509676, chr3:124507978..124509448, chr3:124508053..124509613, chr3:124605427..124606454, chr3:124764414..124868809, chr3:124796993..124825412, chr3:124803931..124811031, chr3:124808349..124810048, chr3:124808629..124808629, chr3:124889317..124891418, chr3:124935647..124937823, chr3:124936096..124937390, chr3:124936197..124937451, chr3:124967622..12535…	chr3:128129642..128137619	0
3	128165726	128222106	3q21.3	unchanged	unchanged	DNAJB8 (-), DNAJB8-AS1 (+), GATA2 (-)	GATA2 (-)	0	COSM140464, COSM174765, COSM203766, COSM203767, COSM23377, COSM27225, COSM41611, COSM41612, COSM87004, COSM87005, COSM87006	COSM27225	0	chr3:128204245..128218405, contained within chr3:128057693..128437817	chr3:128204245..128218405	0
3	128222106	129219873	3q21.3 - 3q22.1	unchanged	unchanged	ACAD9 (+), C3orf27 (-), CNBP (-), COPG1 (+), EFCAB12 (-), EFCC1 (+), GP9 (+), H1FX (-), H1FX-AS1 (+), HMCES (+), ISY1 (-), ISY1-RAB43 (-), KIAA1257 (-), LOC653712 (-), LOC90246 (+), MBD4 (-), MIR6826 (+), RAB43 (-), RAB7A (+), RPL32P3 (-), RPN1 (-), SNORA7B (-), region overlaps with 6.1131445386101779% of IFT122 (+)	IFT122 (+)	0	COSM109680, COSM116070, COSM116704, COSM116837, COSM118584, COSM118974, COSM127238, COSM131311, COSM138391, COSM13881, COSM139480, COSM143508, COSM149463, COSM149464, COSM149465, COSM149466, COSM149467, COSM159601, COSM159605, COSM160161, COSM161941, COSM162402, COSM166178, COSM166468, COSM166992, COSM169481, COSM172682, COSM173219, COSM175642, COSM203807, COSM203828, COSM203829, COSM203865, COSM…	COSM169481	0	chr3:128327632..128337530, chr3:128330104..128338813, chr3:128364797..128412717, chr3:128376239..128379346, chr3:128379304..128404004, chr3:128384497..128405229, chr3:128395490..128412331, chr3:128403845..128415090, chr3:128404063..128414199, chr3:128429939..128431877, chr3:128429939..128432732, chr3:128430224..128432960, chr3:128430438..128432780, chr3:128430941..128434420, chr3:128712378..12874…	chr3:129076249..129079777	0
3	129219873	129297069	3q22.1	unchanged	unchanged	H1FOO (+), RHO (+), region overlaps with 25.232845835978079% of IFT122 (+) , region overlaps with 29.812039327953162% of PLXND1 (-)	PLXND1 (-)	0	COSM107996, COSM121745, COSM123699, COSM128219, COSM128220, COSM139481, COSM149468, COSM149469, COSM161671, COSM164008, COSM168250, COSM168924, COSM173953, COSM176276, COSM177106, COSM203930, COSM203931, COSM203934, COSM203935, COSM203936, COSM203937, COSM203938, COSM203942, COSM203943, COSM203944, COSM203945, COSM203947, COSM203949, COSM203950, COSM203951, COSM216615	COSM203951	0	chr3:129234674..129236224	chr3:129234674..129236224	0
3	129297069	129685418	3q22.1	unchanged	unchanged	TMCC1 (-), TMCC1-AS1 (+), region overlaps with 7.3426033217458482% of PLXND1 (-)	TMCC1-AS1 (+)	0	COSM109500, COSM121596, COSM144078, COSM144090, COSM149470, COSM203954, COSM203973, COSM203974, COSM203975, COSM203976, COSM203977, COSM203978, COSM203981, COSM203982, COSM203993, COSM203994, COSM203995, COSM203996, COSM211932, COSM211933, COSM213778, COSM51001	COSM203996	0	chr3:129324035..129326706, chr3:129463537..129495254, chr3:129506041..129507672, chr3:129630500..129642382, chr3:129656890..129658507, chr3:129675095..129680027, region overlaps with 6.6826316467104423% of chr3:129659467..129939982	chr3:129675095..129680027	0
3	129685418	129884137	3q22.1	unchanged	unchanged	ALG1L2 (+), FAM86HP (-), TRH (+)	FAM86HP (-)	0	COSM204017, COSM78694	COSM78694	0	chr3:129717806..129811929, chr3:129720278..129724255, chr3:129721138..129754286, chr3:129722305..129724255, chr3:129741603..129811401, chr3:129749665..129829487, chr3:129752787..129813466, chr3:129762242..129831740, chr3:129762917..129807047, chr3:129763253..129806888, chr3:129763288..129806939, chr3:129763698..129806236, chr3:129773552..129831740, chr3:129788348..129790088, chr3:129788933..12979…	chr3:129820747..129867272	0
3	129884137	132976557	3q22.1	unchanged	unchanged	ACAD11 (-), ACKR4 (+), ACPP (+), ASTE1 (-), ATP2C1 (+), COL6A4P2 (+), COL6A5 (+), COL6A6 (+), CPNE4 (-), DNAJC13 (+), LOC339874 (-), MIR5704 (-), MRPL3 (-), NEK11 (+), NPHP3 (-), NPHP3-ACAD11 (-), NPHP3-AS1 (+), NUDT16 (+), NUDT16P1 (+), PIK3R4 (-), SNORA58 (-), TMEM108-AS1 (-), UBA5 (+), region overlaps with 4.2973773622672979% of TMEM108 (+) , region overlaps with 7.0956056759412771% of TMEM108…	TMEM108-AS1 (-)	0	COSM107459, COSM107983, COSM109902, COSM111581, COSM111652, COSM115797, COSM116048, COSM116176, COSM116708, COSM117173, COSM117653, COSM120050, COSM122303, COSM122304, COSM122305, COSM122306, COSM122307, COSM122334, COSM124816, COSM124817, COSM130028, COSM13344, COSM138392, COSM140465, COSM140466, COSM141056, COSM145058, COSM145262, COSM149471, COSM149472, COSM149473, COSM158839, COSM158859, COSM…	COSM124817	0	chr3:129926731..129930241, chr3:129928135..129930241, chr3:130042137..130045812, chr3:130093193..130488621, chr3:130317962..130320848, chr3:130334134..130367598, chr3:130336970..130347530, chr3:130338753..130347850, chr3:130340170..130347530, chr3:130340810..130347530, chr3:130342730..130347530, chr3:130343370..130347530, chr3:130344330..130347530, chr3:130344650..130347530, chr3:130345610..13034…	chr3:132808677..132821172	0
3	132976557	133333377	3q22.1	unchanged	unchanged	BFSP2 (+), CDV3 (+), region overlaps with 3.9036379585282255% of TOPBP1 (-) , region overlaps with 39.253295069516646% of TMEM108 (+)	TOPBP1 (-)	0	COSM107981, COSM110078, COSM122063, COSM13958, COSM145135, COSM159366, COSM174713, COSM204442, COSM204443, COSM25645, COSM76747, COSM76748	COSM25645	0	chr3:133015463..133032477, chr3:133016100..133025982, chr3:133016241..133023161, chr3:133016241..133024718, chr3:133020950..133032892, chr3:133132004..133137072, chr3:133132763..133136879, chr3:133137994..133140145, chr3:133138031..133140741, chr3:133138447..133144741, chr3:133138447..133146476, chr3:133138447..133148705, chr3:133138447..133149151, chr3:133138447..133160301, chr3:133141123..13314…	chr3:133178030..133185521	0
3	133333377	138895592	3q22.1 - 3q23	unchanged	unchanged	A4GNT (-), AMOTL2 (-), ANAPC13 (-), ARMC8 (+), BPESC1 (+), C3orf36 (-), C3orf72 (+), CEP63 (+), CEP70 (-), CLDN18 (+), DBR1 (-), DZIP1L (-), EPHB1 (+), ESYT3 (+), FAIM (+), FOXL2 (-), IL20RB (+), KY (-), LINC01210 (+), MIR4788 (+), MIR6827 (-), MRAS (+), MSL2 (-), NCK1 (+), NCK1-AS1 (-), NME9 (-), PCCB (+), PIK3CB (-), PPP2R3A (+), PRR23A (-), PRR23B (-), PRR23C (-), RAB6B (-), RYK (-), SLC35G2 (…	BPESC1 (+)	0	COSM107087, COSM107245, COSM108285, COSM108913, COSM108914, COSM109452, COSM109453, COSM111664, COSM116047, COSM116612, COSM116613, COSM117344, COSM117712, COSM117713, COSM118064, COSM118888, COSM121555, COSM122030, COSM122874, COSM122875, COSM122876, COSM122877, COSM122878, COSM122879, COSM122950, COSM123728, COSM123729, COSM124051, COSM124052, COSM124688, COSM125974, COSM126944, COSM127176, COS…	COSM219193	0	chr3:133501591..133510973, chr3:133503550..133505222, chr3:133503658..133505216, chr3:133503768..133505083, chr3:133503782..133505098, chr3:133596107..133600615, chr3:133638547..133640051, chr3:134043427..134044513, chr3:134201034..134210747, chr3:134344694..134351724, chr3:134623349..134628638, chr3:134647088..134648608, chr3:134673390..134675383, chr3:134733516..134736671, chr3:134794104..13479…	chr3:138818320..138827090	0
3	138895592	138915933	3q23	-0.677311	del	region is 35901 bp downstream of PISRT1 (-)	PISRT1 (-)	35901	region is 132775 bp from COSM219193	COSM219193	132775	region is 68502 bp from chr3:138818320..138827090	chr3:138818320..138827090	68502
3	138915933	139318957	3q23	-0.677311	del	COPB2 (-), MRPS22 (+), PISRT1 (-), RBP1 (-), RBP2 (-), region overlaps with 9.9088145896656528% of NMNAT3 (-)	NMNAT3 (-)	0	COSM107602, COSM110683, COSM160158, COSM160159, COSM168346, COSM205177, COSM205190, COSM205233, COSM205236, COSM205244, COSM213508, COSM68976, COSM74236, COSM75463, COSM78108	COSM205244	0	chr3:139003829..139005364	chr3:139003829..139005364	0
3	139318957	139340689	3q23	-0.677311	del	intron of NMNAT3 (-)	NMNAT3 (-)	0	region is 21213 bp from COSM205244	COSM205244	21213	region is 278380 bp from chr3:139619069..139621524	chr3:139619069..139621524	278380
3	139340689	140944917	3q23	unchanged	unchanged	CLSTN2 (+), CLSTN2-AS1 (-), SLC25A36 (+), SPSB4 (+), TRIM42 (+), region overlaps with 3.5031158269798142% of NMNAT3 (-)	SPSB4 (+)	0	COSM106465, COSM107536, COSM109958, COSM116915, COSM117259, COSM120857, COSM122208, COSM122209, COSM122210, COSM122211, COSM126223, COSM126624, COSM127661, COSM127662, COSM129897, COSM136378, COSM138393, COSM149480, COSM160049, COSM169412, COSM170423, COSM177298, COSM205348, COSM205367, COSM205375, COSM205376, COSM205377, COSM205378, COSM205385, COSM205386, COSM205387, COSM205388, COSM205389, COS…	COSM216619	0	chr3:139619069..139621524, chr3:139673883..139674971, chr3:139699689..139700865, chr3:139699689..139701329, chr3:139780680..139958764, chr3:139923606..139924666, chr3:139925764..140524730, chr3:140009020..140469302, chr3:140009220..140460228, chr3:140014763..140182046, chr3:140267241..140270128, chr3:140267503..140270906, chr3:140267653..140270355, chr3:140267761..140270355, chr3:140267930..14027…	chr3:140909357..140911954	0
3	140944917	141035971	3q23	-0.535902	del	PXYLP1 (+)	PXYLP1 (+)	0	COSM107405, COSM168188, COSM205437, COSM205438, COSM205439	COSM205439	0	region is 32963 bp from chr3:140909357..140911954	chr3:140909357..140911954	32963
3	141035971	143191106	3q23 - 3q24	unchanged	unchanged	ATP1B3 (+), ATR (-), CHST2 (+), GK5 (-), GRK7 (+), LOC100289361 (-), LOC100507389 (+), PAQR9 (-), PCOLCE2 (-), PLS1 (+), RASA2 (+), RNF7 (+), SLC9A9-AS1 (+), TFDP2 (-), TRPC1 (+), U2SURP (+), XRN1 (-), ZBTB38 (+), region overlaps with 9.6069575191542445% of SLC9A9 (-)	SLC9A9-AS1 (+)	0	COSM106580, COSM107028, COSM108194, COSM109077, COSM109386, COSM110245, COSM121712, COSM125253, COSM125902, COSM126564, COSM127399, COSM12797, COSM12798, COSM12799, COSM129679, COSM129680, COSM130254, COSM130255, COSM130433, COSM131312, COSM136379, COSM137863, COSM138394, COSM138395, COSM139482, COSM141058, COSM146113, COSM149481, COSM149482, COSM149483, COSM149484, COSM149485, COSM149486, COSM14…	COSM205617	0	chr3:141395818..141448774, chr3:141402645..141404210, chr3:141571890..141573010, chr3:141572191..141573760, chr3:141683977..141685710, chr3:141728870..142129836, chr3:141756541..142094631, chr3:141822621..142071932, chr3:141849954..141852078, chr3:141850010..141851823, chr3:141850140..141852214, chr3:141853926..142015590, chr3:141853926..142094631, chr3:142346329..142347704, chr3:142417070..14244…	chr3:143167212..143169573	0
3	143191106	145958179	3q24	unchanged	unchanged	C3orf58 (+), PLOD2 (-), region overlaps with 1.7367081617622082% of PLSCR4 (-) , region overlaps with 13.598082306436329% of SLC9A9 (-)	PLSCR4 (-)	0	COSM116571, COSM125447, COSM127494, COSM149492, COSM149493, COSM163563, COSM167372, COSM167487, COSM167612, COSM168414, COSM168751, COSM170796, COSM170909, COSM175292, COSM175972, COSM205634, COSM205646, COSM205650, COSM205651, COSM205664, COSM205776, COSM205777, COSM205778, COSM205779, COSM205780, COSM213818, COSM214335, COSM214492, COSM72225, COSM73940, COSM76505	COSM175972	0	chr3:143191298..143195462, chr3:143219664..143221256, chr3:143219775..143221128, chr3:143219782..143221190, chr3:143607895..143609361, chr3:143620488..143621943, chr3:144059205..144064282, chr3:144236202..144391387, chr3:144280834..144292686, chr3:144281390..144293248, chr3:144281519..144292534, chr3:144281624..144291133, chr3:144283043..144287715, chr3:144283642..144291254, chr3:144284778..14428…	chr3:145944107..145968805	0
3	145958179	146255790	3q24	-0.417627	del	PLSCR2 (-), region overlaps with 3.5193473381449674% of PLSCR4 (-) , region overlaps with 3.6251898444955173% of PLSCR4 (-) , region overlaps with 7.6690456029998781% of PLSCR1 (-)	PLSCR1 (-)	0	COSM139483, COSM149494, COSM205797, COSM205798, COSM205799, COSM205801, COSM205802, COSM72228, COSM78319	COSM78319	0	chr3:146071361..146085768, chr3:146237047..146238935, region overlaps with 23.147252126930365% of chr3:146186902..146262961 , region overlaps with 3.5707565555152345% of chr3:145944107..145968805	chr3:146237047..146238935	0
3	146255790	147115790	3q24	unchanged	unchanged	PLSCR5 (-), ZIC4 (-), region overlaps with 0.79534791238614844% of PLSCR1 (-) , region overlaps with 1.3902309415919283% of ZIC4 (-)	ZIC4 (-)	0	COSM130339, COSM130340, COSM130341, COSM205808, COSM205878, COSM205879, COSM205881, COSM205882, COSM87927, COSM97847	COSM87927	0	chr3:146368154..146401858, chr3:146381938..146396482, chr3:146382221..146391153, chr3:146382812..146390985, chr3:146383000..146384127, chr3:146383929..146392706, chr3:146384641..146390650, chr3:146384862..146390268, chr3:146384908..146386148, chr3:146385189..146390341, chr3:146385189..146392579, chr3:146385190..146394863, chr3:146388311..146390268, chr3:146415585..146417300, chr3:146415598..14641…	chr3:147099081..147146462	0
3	147115790	148818592	3q24	unchanged	unchanged	AGTR1 (+), CPA3 (+), CPB1 (+), GYG1 (+), HLTF (-), ZIC1 (+), region overlaps with 0.36897985263122041% of ZIC4 (-) , region overlaps with 0.44156605314883751% of ZIC4 (-) , region overlaps with 0.51726476873719385% of ZIC4 (-) , region overlaps with 0.85001024780905365% of HLTF-AS1 (+)	HLTF-AS1 (+)	0	COSM107442, COSM108801, COSM122324, COSM122325, COSM122326, COSM127275, COSM127706, COSM128177, COSM128178, COSM128534, COSM130335, COSM130336, COSM130337, COSM137864, COSM138396, COSM139484, COSM149495, COSM149496, COSM158963, COSM158964, COSM158965, COSM160169, COSM160171, COSM160172, COSM174247, COSM175118, COSM175432, COSM175821, COSM175915, COSM205885, COSM205886, COSM205887, COSM206058, COS…	COSM94473	0	chr3:147210977..147275754, chr3:147246217..147247740, chr3:147593300..147611565, chr3:147593300..147631232, chr3:147605848..147607835, chr3:147605849..147614117, chr3:147605885..147607462, chr3:147606383..147611565, chr3:147606694..147607760, chr3:147607058..147608249, chr3:147607058..147609227, chr3:147607058..147610694, chr3:147607058..147617059, chr3:147607079..147608249, chr3:147607852..14760…	chr3:148807113..148853218	0
3	148818592	149522176	3q24 - 3q25.1	unchanged	unchanged	ANKUB1 (-), COMMD2 (-), CP (-), HPS3 (+), TM4SF1 (-), TM4SF1-AS1 (+), TM4SF18 (-), TM4SF4 (+), WWTR1 (-), WWTR1-AS1 (+), region overlaps with 0.28710106099476251% of HLTF-AS1 (+)	ANKUB1 (-)	0	COSM107184, COSM117804, COSM121109, COSM122322, COSM123645, COSM123646, COSM127705, COSM129746, COSM138397, COSM144803, COSM159598, COSM160168, COSM161601, COSM166011, COSM169736, COSM171573, COSM174399, COSM176148, COSM206101, COSM206103, COSM206104, COSM206140, COSM206161, COSM206167, COSM206170, COSM206205, COSM212173, COSM213340, COSM213855, COSM33370, COSM51602, COSM72996, COSM74942, COSM749…	COSM159598	0	chr3:148821299..148833164, chr3:148843917..148845517, chr3:148953025..148967335, chr3:148962041..148967335, chr3:148963154..148969722, chr3:148963311..148969705, chr3:148963394..148968117, chr3:148963395..148967181, chr3:148963395..148967335, chr3:148963395..148968121, chr3:148963395..148973465, chr3:148963614..148969711, chr3:148964211..148969202, chr3:148964692..148967335, chr3:149097914..14909…	chr3:149350181..149774216	0
3	149522176	151455709	3q25.1	unchanged	unchanged	CLRN1 (-), CLRN1-AS1 (+), EIF2A (+), ERICH6 (-), GPR171 (-), GPR87 (-), IGSF10 (-), LINC01213 (+), LINC01214 (-), LOC646903 (+), MED12L (+), MIR5186 (-), P2RY12 (-), P2RY13 (-), P2RY14 (-), PFN2 (-), RNF13 (+), SELT (+), SERP1 (-), SIAH2 (-), TSC22D2 (+), region overlaps with 0.20718539213688514% of AADACL2 (+) , region overlaps with 5.6057974672284017% of MIR548H2 (+)	AADACL2 (+)	0	COSM106803, COSM106899, COSM107144, COSM107677, COSM107745, COSM107898, COSM108636, COSM108964, COSM109881, COSM110452, COSM115690, COSM116490, COSM116713, COSM117284, COSM118340, COSM119796, COSM120118, COSM121179, COSM123004, COSM123443, COSM124385, COSM124386, COSM124387, COSM124388, COSM125095, COSM129935, COSM136380, COSM136381, COSM139485, COSM144484, COSM144671, COSM145510, COSM149497, COS…	COSM216623	0	chr3:149532520..149533878, chr3:149877375..149878906, chr3:149896384..149900326, chr3:149898638..149899971, chr3:150124574..150128485, chr3:150143146..150148557, chr3:150541363..150566422, chr3:150692637..150889738, chr3:150791625..150957485, chr3:150922607..150924281, chr3:151133607..151150535, chr3:151141432..151150361, chr3:151196634..151219966, chr3:151375128..151396752, chr3:151377448..15139…	chr3:151399235..151409270	0
3	151455709	152840385	3q25.1 - 3q25.2	unchanged	unchanged	AADAC (+), AADACL2-AS1 (-), AADACP1 (+), MBNL1 (+), MBNL1-AS1 (-), P2RY1 (+), SUCNR1 (+), TMEM14E (-), region overlaps with 1.4334750992469725% of AADACL2 (+) , region overlaps with 6.2604491877889217% of MIR548H2 (+)	P2RY1 (+)	0	COSM108239, COSM110542, COSM118084, COSM126798, COSM131313, COSM143425, COSM158758, COSM169870, COSM170424, COSM174836, COSM206622, COSM206624, COSM206625, COSM206719, COSM206720, COSM206747, COSM206748, COSM206749, COSM206750, COSM206798, COSM206799, COSM206800, COSM206801, COSM54494, COSM72849, COSM79222, COSM79223, COSM94897	COSM169870	0	chr3:151475280..151663175, chr3:151502077..151543301, chr3:151510257..151554749, chr3:151511489..151551000, chr3:151514590..151546041, chr3:151514590..151594869, chr3:151681838..151699125, chr3:151749125..151750454, chr3:151771040..151775548, chr3:151771309..151775979, chr3:152019577..152215010, chr3:152215960..152226789, chr3:152220373..152222376, chr3:152220373..152223474, chr3:152221264..15222…	chr3:152699199..152709358	0
3	152840385	153654772	3q25.2	unchanged	unchanged	C3orf79 (+), RAP2B (+)	C3orf79 (+)	0	COSM171196, COSM21665, COSM48731	COSM171196	0	chr3:152878440..152880694, chr3:152879544..152880694, chr3:153067803..153073876, chr3:153073876..153085826, chr3:153465040..153470192, chr3:153465117..153470066, chr3:153465842..153467805, chr3:153465842..153472163, chr3:153573828..153581251, chr3:153599226..153614012	chr3:153599226..153614012	0
3	153654772	155157961	3q25.2 - 3q25.31	unchanged	unchanged	ARHGEF26 (+), ARHGEF26-AS1 (-), DHX36 (-), GPR149 (-), LOC100507537 (-), MME (+)	LOC100507537 (-)	0	COSM117515, COSM117615, COSM124465, COSM136382, COSM145312, COSM160730, COSM161346, COSM168880, COSM171626, COSM173152, COSM173419, COSM175108, COSM176890, COSM206927, COSM206941, COSM206950, COSM206961, COSM206962, COSM206969, COSM206970, COSM207003, COSM207004, COSM207005, COSM207009, COSM207012, COSM23511, COSM39200, COSM50849, COSM70951, COSM70952, COSM71659, COSM74802, COSM74803, COSM74804, …	COSM124465	0	chr3:153746671..153747847, chr3:153875502..153902749, chr3:153897340..153898428, chr3:153898408..153898408, chr3:154096155..154097874, chr3:154258269..154558723, chr3:154288534..154443717, chr3:154575983..154578368, chr3:154647625..154649087, chr3:155019484..155046797, chr3:155040676..155049559	chr3:155040676..155049559	0
3	155157961	155256660	3q25.31	unchanged	unchanged	region overlaps with 59.766970618034442% of PLCH1 (-)	PLCH1 (-)	0	COSM110450, COSM116251, COSM121575, COSM139486, COSM163536, COSM173943, COSM207036, COSM207037, COSM207039, COSM207041, COSM207042, COSM207043, COSM207045, COSM78315	COSM78315	0	chr3:155180174..155185050, chr3:155203721..155205191	chr3:155203721..155205191	0
3	155256660	158435794	3q25.31 - 3q25.32	unchanged	unchanged	C3orf33 (-), C3orf55 (+), CCNL1 (-), GFM1 (+), GMPS (+), KCNAB1 (+), KCNAB1-AS1 (-), KCNAB1-AS2 (-), LEKR1 (+), LINC00880 (-), LINC00881 (+), LINC00886 (-), LOC100996447 (-), LXN (-), MLF1 (+), PA2G4P4 (-), PTX3 (+), RSRC1 (+), SHOX2 (-), SLC33A1 (-), SSR3 (-), TIPARP (+), TIPARP-AS1 (-), VEPH1 (-), region overlaps with 0.42008282127056573% of RARRES1 (-) , region overlaps with 0.6573486184134992…	RARRES1 (-)	0	COSM108093, COSM109684, COSM111684, COSM116477, COSM116642, COSM121576, COSM122047, COSM123388, COSM123845, COSM123846, COSM124451, COSM125423, COSM125958, COSM126153, COSM126154, COSM128458, COSM128459, COSM129729, COSM13947, COSM140467, COSM143622, COSM145532, COSM145533, COSM149502, COSM149503, COSM149504, COSM149505, COSM149506, COSM161245, COSM161246, COSM161297, COSM161839, COSM161840, COSM…	COSM207366	0	chr3:155338203..155344202, chr3:155410397..155412159, chr3:155479247..155512774, chr3:155481096..155492177, chr3:155481220..155498441, chr3:155481609..155493915, chr3:155485302..155491007, chr3:155495624..155498564, chr3:155755327..155762725, chr3:155757186..155758803, chr3:156091782..156094476, chr3:156092052..156093564, chr3:156092104..156093730, chr3:156092175..156093691, chr3:156092199..15609…	chr3:158418013..158438044	0
3	158435794	158552306	3q25.32	-0.864513	del	MFSD1 (+), region overlaps with 12.430372576450695% of RARRES1 (-)	MFSD1 (+)	0	COSM177572, COSM213168	COSM177572	0	region overlaps with 1.9319732562031704% of chr3:158418013..158438044	chr3:158418013..158438044	0
3	158552306	160237542	3q25.32 - 3q25.33	unchanged	unchanged	C3orf80 (+), IFT80 (-), IL12A (+), IL12A-AS1 (-), IQCJ (+), IQCJ-SCHIP1 (+), LINC01100 (+), MIR15B (+), MIR16-2 (+), MIR3919 (+), SCARNA7 (-), SCHIP1 (+), SMC4 (+), TRIM59 (-), region overlaps with 1.4692295505023922% of KPNA4 (-)	SCARNA7 (-)	0	COSM111521, COSM126326, COSM138398, COSM141059, COSM161673, COSM162043, COSM164198, COSM165142, COSM167245, COSM170459, COSM173608, COSM174506, COSM174514, COSM207456, COSM207458, COSM207486, COSM207488, COSM207489, COSM207490, COSM207499, COSM207500, COSM207501, COSM207502, COSM207503, COSM207504, COSM207505, COSM207506, COSM213461, COSM215893, COSM33421, COSM40574, COSM72550, COSM72741, COSM874…	COSM207506	0	chr3:158774340..158792286, chr3:158795690..158796173, chr3:158808243..158813097, chr3:158808318..158813136, chr3:158808348..158811805, chr3:158898209..158900072, chr3:158898478..158899801, chr3:159240023..159241414, chr3:159261768..159308082, chr3:159428123..159429500, chr3:159461407..159463400, chr3:159461456..159466206, chr3:159794041..159814966, chr3:159800647..159815768, chr3:160153049..16015…	chr3:160234097..160235752	0
3	160237542	160434091	3q25.33	0.445739	ampl	ARL14 (+), region overlaps with 23.320274739252099% of KPNA4 (-)	ARL14 (+)	0	COSM168156	COSM168156	0	chr3:160351021..160380161, chr3:160355841..160366230, chr3:160356194..160365734, chr3:160356940..160359109, chr3:160356940..160359298, chr3:160356940..160362285, chr3:160378594..160381820	chr3:160378594..160381820	0
3	160434091	162111842	3q25.33 - 3q26.1	unchanged	unchanged	B3GALNT1 (-), LOC101243545 (+), NMD3 (+), OTOL1 (+), PPM1L (+), SPTSSB (-)	OTOL1 (+)	0	COSM108407, COSM110932, COSM117738, COSM125533, COSM125534, COSM126586, COSM141060, COSM165986, COSM173717, COSM176662, COSM207513, COSM207514, COSM207515, COSM207517, COSM207518, COSM207527, COSM207528, COSM207529, COSM36840, COSM79398, COSM95040, COSM95041, COSM95042, COSM95043	COSM207529	0	chr3:160520638..160522086, chr3:160538803..160540188, chr3:160555238..160603116, chr3:160617831..160619306, chr3:160680271..160685991, chr3:160681614..160684720, chr3:160873164..160874399, chr3:161242389..161425932, chr3:161354698..161355316, chr3:161416296..161556214, chr3:161417866..161547644, chr3:161449993..161593770, chr3:161716174..161866118, chr3:161808602..161816680, chr3:161812944..16181…	chr3:162094430..162142475	0
3	162111842	162736954	3q26.1	unchanged	unchanged	region is 158077 bp downstream of LINC01192 (-)	LINC01192 (-)	158077	region is 890362 bp from COSM207529	COSM207529	890362	chr3:162123179..162142475, chr3:162129709..162143255, chr3:162129993..162141885, chr3:162130691..162142475, chr3:162130691..162142705, chr3:162130691..162177290, chr3:162130691..162188625, chr3:162130691..162203013, chr3:162131408..162142475, chr3:162133075..162142475, chr3:162137600..162142705, chr3:162183462..162226821, chr3:162188625..162203013, chr3:162213459..162235719, chr3:162213876..16222…	chr3:162727247..162886458	0
3	162736954	162987543	3q26.1	unchanged	unchanged	region overlaps with 36.918073346901316% of LINC01192 (-)	LINC01192 (-)	0	region is 1515474 bp from COSM207529	COSM207529	1515474	chr3:162746337..162747609, chr3:162761709..162788331, chr3:162763966..162769289, chr3:162764342..162769373, chr3:162764342..162771032, chr3:162764630..162769312, chr3:162764676..162768988, chr3:162764825..162769226, chr3:162764901..162769083, chr3:162764902..162769086, chr3:162764925..162769082, chr3:162764944..162769062, chr3:162764944..162769725, chr3:162853029..162947469, chr3:162857298..16294…	chr3:162861639..162949985	0
3	162987543	166992134	3q26.1	unchanged	unchanged	BCHE (-), SI (-), SLITRK3 (-), region overlaps with 0.83773827645862542% of LINC01192 (-) , region overlaps with 0.85047365624263349% of ZBBX (-)	ZBBX (-)	0	COSM106639, COSM107120, COSM108031, COSM108287, COSM108704, COSM115767, COSM116707, COSM117697, COSM121026, COSM121132, COSM121843, COSM121844, COSM121845, COSM121846, COSM126158, COSM126159, COSM126160, COSM126161, COSM126162, COSM126163, COSM126164, COSM126305, COSM126306, COSM126307, COSM132764, COSM137865, COSM138399, COSM138400, COSM141061, COSM145929, COSM145930, COSM145931, COSM145932, COS…	COSM207818	0	chr3:163077539..163079707, chr3:163100564..163105281, chr3:163103562..163104437, chr3:163405182..163422100, chr3:163463456..163465069, chr3:163602449..163910060, chr3:163658959..163665126, chr3:163661532..163664285, chr3:163662391..163664285, chr3:163668680..163670218, chr3:163668943..163672514, chr3:163670117..163672383, chr3:163728451..163730205, chr3:163737909..163740820, chr3:163834875..16398…	chr3:166854892..166858675	0
3	166992134	169376811	3q26.1 - 3q26.2	unchanged	unchanged	EGFEM1P (+), GOLIM4 (-), LOC100507661 (+), LOC646168 (+), MECOM (-), MIR551B (+), PDCD10 (-), SERPINI1 (+), SERPINI2 (-), WDR49 (-), region overlaps with 24.134285635209448% of MECOM (-) , region overlaps with 4.4424865747073614% of ZBBX (-) , region overlaps with 4.4430736560659341% of ZBBX (-)	MECOM (-)	0	COSM108594, COSM108619, COSM108969, COSM109835, COSM110007, COSM110370, COSM110544, COSM116187, COSM116597, COSM119800, COSM123407, COSM127027, COSM130199, COSM130200, COSM130268, COSM130269, COSM131314, COSM136383, COSM138401, COSM138402, COSM138403, COSM138404, COSM138405, COSM139487, COSM139488, COSM141062, COSM149508, COSM149509, COSM149510, COSM149511, COSM149512, COSM149513, COSM161314, COS…	COSM94691	0	chr3:167139852..167154907, chr3:167248409..167249502, chr3:167515773..167673387, chr3:167553388..167556588, chr3:167677116..167678525, chr3:167831308..167832552, chr3:168070408..168071567, chr3:168289014..168503110, chr3:168379903..168383288, chr3:168428978..168432506, chr3:168428983..168432734, chr3:168606773..168608576, chr3:169021082..169022625, chr3:169115822..169140328, chr3:169270700..16927…	chr3:169353946..169592872	0
3	169376811	173447989	3q26.2 - 3q26.31	unchanged	unchanged	ACTRT3 (-), CLDN11 (+), ECT2 (+), EIF5A2 (-), FNDC3B (+), GHSR (-), GPR160 (+), LOC100128164 (-), LRRC31 (-), LRRC34 (-), LRRIQ4 (+), MIR569 (-), MIR6828 (+), MYNN (+), NCEH1 (-), PHC3 (-), PLD1 (-), PRKCI (+), RPL22L1 (-), SAMD7 (+), SEC62 (+), SKIL (+), SLC2A2 (-), SLC7A14 (-), SPATA16 (-), TERC (-), TMEM212 (+), TNFSF10 (-), TNIK (-), region overlaps with 0.11677207020374196% of MECOM (-) , re…	NLGN1 (+)	0	COSM106304, COSM107558, COSM109376, COSM109955, COSM110079, COSM110263, COSM110347, COSM116821, COSM116830, COSM117127, COSM117865, COSM119880, COSM119957, COSM121146, COSM121315, COSM121898, COSM121933, COSM122092, COSM122093, COSM122766, COSM123209, COSM123210, COSM123211, COSM123212, COSM124186, COSM124188, COSM124205, COSM124621, COSM125329, COSM125428, COSM125590, COSM125938, COSM126006, COS…	COSM110347	0	chr3:169545419..169548165, chr3:169600109..169601879, chr3:169948498..169951863, chr3:169948852..169951652, chr3:169949098..169951193, chr3:170074085..170075315, chr3:170119351..170120985, chr3:170356107..170358527, chr3:170471045..170472346, chr3:171467829..171469225, chr3:171625756..171626838, chr3:171848547..171850486, chr3:172322951..172330217, chr3:172339752..172397868, chr3:172785229..17278…	chr3:173271684..173301037	0
3	173447989	174859620	3q26.31	unchanged	unchanged	NAALADL2-AS3 (-), region overlaps with 20.013006222584924% of NAALADL2 (+) , region overlaps with 39.185283416641163% of NLGN1 (+)	NAALADL2-AS3 (-)	0	COSM124657, COSM136385, COSM137390, COSM143515, COSM145661, COSM168544, COSM177525, COSM208212, COSM208213, COSM208214, COSM212604, COSM23439, COSM71842, COSM84836	COSM124657	0	chr3:173498947..173504867, chr3:173574517..173970803, chr3:174077079..174080638, chr3:174077096..174080641, chr3:174077110..174080447, chr3:174077595..174081201, chr3:174079286..174080447, chr3:174218485..174219901, chr3:174416024..174417467, chr3:174480114..174481669, chr3:174533141..174538448, chr3:174586556..174587944, chr3:174711853..174713513, chr3:174847782..174858661, region overlaps with …	chr3:174847782..174858661	0
3	174859620	175030858	3q26.31	-0.925123	del	contained within NAALADL2 (+)	NAALADL2 (+)	0	COSM124658, COSM149518	COSM124658	0	chr3:174944944..174946862, region overlaps with 22.003749145930541% of chr3:174718123..174897298	chr3:174944944..174946862	0
3	175030858	175228835	3q26.31	unchanged	unchanged	MIR4789 (+), MIR548AY (+), contained within NAALADL2 (+)	MIR548AY (+)	0	COSM87489	COSM87489	0	chr3:175070188..175102338, chr3:175077837..175083374, chr3:175080323..175083374, chr3:175080455..175083615, chr3:175080734..175083740, chr3:175080952..175083289, chr3:175081343..175083399, chr3:175081967..175083399, chr3:175090167..175112477, chr3:175169729..175175636, region overlaps with 69.913828809261631% of chr3:175090422..175719865	chr3:175169729..175175636	0
3	175228835	175350679	3q26.31	unchanged	unchanged	contained within NAALADL2 (+)	NAALADL2 (+)	0	COSM121279, COSM208278	COSM208278	0	chr3:175233464..175234935, contained within chr3:175090422..175719865 , region overlaps with 21.488776724527064% of chr3:175324497..175363996	chr3:175324497..175363996	0
3	175350679	175415490	3q26.31	unchanged	unchanged	intron of NAALADL2 (+)	NAALADL2 (+)	0	region is 5575 bp from COSM208278	COSM208278	5575	contained within chr3:175090422..175719865 , region overlaps with 20.54866382768623% of chr3:175324497..175363996	chr3:175324497..175363996	0
3	175415490	175514320	3q26.31	unchanged	unchanged	contained within NAALADL2 (+)	NAALADL2 (+)	0	COSM120952	COSM120952	0	chr3:175509660..175510909, contained within chr3:175090422..175719865	chr3:175509660..175510909	0
3	175514320	178279838	3q26.31 - 3q26.32	unchanged	unchanged	LINC00501 (+), LINC00578 (+), LINC01014 (+), LINC01208 (-), LINC01209 (-), LOC102724550 (+), TBL1XR1 (-), region overlaps with 0.12117074588892719% of KCNMB2 (+) , region overlaps with 0.32941375560970654% of NAALADL2 (+) , region overlaps with 0.93121761231797717% of KCNMB2 (+)	KCNMB2 (+)	0	COSM129624, COSM129625, COSM208335, COSM208338, COSM208339, COSM208340, COSM72926	COSM72926	0	chr3:175573756..175586997, chr3:175793050..176033599, chr3:175884175..175925416, chr3:175887258..175911232, chr3:175887928..175945952, chr3:175888059..175915134, chr3:175889230..175907342, chr3:175891901..175949915, chr3:175891932..175907342, chr3:175891932..175937783, chr3:175894267..175927428, chr3:175895736..175937783, chr3:175896578..175929674, chr3:175896578..175937783, chr3:175897625..17590…	chr3:178110629..178111737	0
3	178279838	182307143	3q26.32 - 3q26.33	unchanged	unchanged	ACTL6A (+), CCDC39 (-), DNAJC19 (-), FLJ46066 (-), FXR1 (+), GNB4 (-), KCNMB3 (-), LINC01206 (+), LOC101928790 (+), LOC101928882 (-), MFN1 (+), MRPL47 (-), NDUFB5 (+), PEX5L (-), PIK3CA (+), SOX2 (+), SOX2-OT (+), TTC14 (+), USP13 (+), ZMAT3 (-), ZNF639 (+), region overlaps with 7.0116599036676135% of KCNMB2 (+)	FLJ46066 (-)	0	COSM110199, COSM115968, COSM116550, COSM118383, COSM119854, COSM12458, COSM12459, COSM12460, COSM12461, COSM12462, COSM12463, COSM12464, COSM125313, COSM125368, COSM125369, COSM125370, COSM125371, COSM12579, COSM12580, COSM12582, COSM12584, COSM12589, COSM12590, COSM12591, COSM12592, COSM12597, COSM126725, COSM127091, COSM128069, COSM130107, COSM130108, COSM132748, COSM13475, COSM13476, COSM13477…	COSM208886	0	chr3:178310836..178315552, chr3:178549681..178551779, chr3:178549813..178550938, chr3:178549884..178551134, chr3:178550206..178568168, chr3:178756711..178772311, chr3:178862791..178881511, chr3:178878517..178883804, chr3:179237104..179238556, chr3:179237104..179239040, chr3:179237104..179239766, chr3:179237104..179240008, chr3:179237104..179243396, chr3:179288279..179290093, chr3:179653853..17965…	chr3:182241881..182245221	0
3	182307143	182813473	3q26.33 - 3q27.1	unchanged	unchanged	ATP11B (+), DCUN1D1 (-), region overlaps with 15.892370800918767% of MCCC1 (-)	MCCC1 (-)	0	COSM110210, COSM137866, COSM159257, COSM159258, COSM159259, COSM171413, COSM176759, COSM208918, COSM208921, COSM208922, COSM208925, COSM208926, COSM208931, COSM208932, COSM208934, COSM208935, COSM216626, COSM217266, COSM40307, COSM69751, COSM70410, COSM73772, COSM82239, COSM84837	COSM208935	0	region is 61922 bp from chr3:182241881..182245221	chr3:182241881..182245221	61922
3	182813473	188212202	3q27.1 - 3q28	unchanged	unchanged	ABCC5 (-), ABCC5-AS1 (+), ABCF3 (+), ADIPOQ (+), ADIPOQ-AS1 (-), AHSG (+), ALG3 (-), AP2M1 (+), B3GNT5 (+), BCL6 (-), C3orf65 (+), C3orf70 (-), CAMK2N2 (-), CHRD (+), CLCN2 (-), CRYGS (-), DGKG (-), DNAJB11 (+), DVL3 (+), ECE2 (+), EHHADH (-), EHHADH-AS1 (+), EIF2B5 (+), EIF4A2 (+), EIF4G1 (+), EPHB3 (+), ETV5 (-), FAM131A (+), FETUB (+), FLJ42393 (+), HRG (+), HTR3C (+), HTR3D (+), HTR3E (+), IG…	LPP (+)	0	COSM106356, COSM106535, COSM107049, COSM107301, COSM108250, COSM108251, COSM108950, COSM108951, COSM111450, COSM115948, COSM115949, COSM116186, COSM116230, COSM116414, COSM116570, COSM117012, COSM117433, COSM118034, COSM118688, COSM118725, COSM118763, COSM119780, COSM121116, COSM121117, COSM121666, COSM122180, COSM122371, COSM122758, COSM122759, COSM122760, COSM122761, COSM122762, COSM122763, COS…	COSM162210	0	chr3:182895863..182897903, chr3:183117891..183125354, chr3:183378867..183378867, chr3:183579496..183581812, chr3:183621991..183633574, chr3:183621991..183634592, chr3:183673294..183676036, chr3:183673349..183675979, chr3:183854444..184020090, chr3:183876181..183877552, chr3:184017283..184143501, chr3:184082750..184084632, chr3:184121861..184339903, chr3:184149260..184161751, chr3:184150026..18416…	chr3:188135641..188136826	0
3	188212202	188910001	3q28	unchanged	unchanged	LPP-AS1 (-), region overlaps with 2.9004012611063343% of TPRG1 (+) , region overlaps with 56.787044998566927% of LPP (+)	TPRG1 (+)	0	COSM124149, COSM126778, COSM167833, COSM174591, COSM209219, COSM71463, COSM93992, COSM95785	COSM71463	0	chr3:188273252..188274747, chr3:188304084..188305699, chr3:188501891..188503775, region overlaps with 26.971911722556609% of chr3:188078514..188400411 , region overlaps with 8.0796789911149336% of chr3:187847731..188268581	chr3:188501891..188503775	0
3	188910001	189156108	3q28	0.160692	ampl	TPRG1-AS2 (-), region overlaps with 53.339184423098807% of TPRG1 (+)	TPRG1-AS2 (-)	0	COSM137867, COSM209229	COSM137867	0	chr3:188995493..189000004, chr3:189078115..189102016, chr3:189088476..189117858, chr3:189091788..189099726, chr3:189092017..189100061, chr3:189094218..189095676, chr3:189094308..189098727	chr3:189094308..189098727	0
3	189156108	192590797	3q28 - 3q29	unchanged	unchanged	CCDC50 (+), CLDN1 (-), CLDN16 (+), FGF12 (-), GMNC (-), IL1RAP (+), LEPREL1 (-), MIR944 (+), OSTN (+), PYDC2 (+), SNAR-I (+), TMEM207 (-), TP63 (+), UTS2B (-), region overlaps with 2.2183370260489301% of MB21D2 (-)	MB21D2 (-)	0	COSM106685, COSM107406, COSM107642, COSM109148, COSM109625, COSM116817, COSM117376, COSM120028, COSM121050, COSM121085, COSM121689, COSM123160, COSM123723, COSM129866, COSM129867, COSM136397, COSM137394, COSM138413, COSM138414, COSM139501, COSM141072, COSM143436, COSM149543, COSM149544, COSM149545, COSM160030, COSM160758, COSM162139, COSM165092, COSM167432, COSM168110, COSM168455, COSM171203, COS…	COSM77386	0	chr3:189356593..189380181, chr3:189361913..189370966, chr3:189361954..189370915, chr3:189362973..189368163, chr3:189362973..189371432, chr3:189363155..189371328, chr3:189363208..189391843, chr3:189363319..189370907, chr3:189363395..189371223, chr3:189363678..189366763, chr3:189363691..189368335, chr3:189363852..189370927, chr3:189363852..189371003, chr3:189363863..189366959, chr3:189363863..18936…	chr3:192587483..192588735	0
3	192590797	192599942	3q29	unchanged	unchanged	intron of MB21D2 (-)	MB21D2 (-)	0	region is 73633 bp from COSM77386	COSM77386	73633	region overlaps with 17.144106713317299% of chr3:192598375..192609645 , region overlaps with 6.6367811064946425% of chr3:192599336..192609716	chr3:192599336..192609716	0
3	192599942	192719155	3q29	unchanged	unchanged	region overlaps with 30.206183837468753% of MB21D2 (-)	MB21D2 (-)	0	region is 82778 bp from COSM77386	COSM77386	82778	region overlaps with 8.1399835589779723% of chr3:192598375..192609645 , region overlaps with 8.1995403224453511% of chr3:192599336..192609716	chr3:192599336..192609716	0
3	192719155	195949787	3q29	unchanged	unchanged	ACAP2 (-), APOD (-), ATP13A3 (-), ATP13A4 (-), ATP13A5 (-), CPN2 (-), DPPA2P3 (-), FAM43A (+), GP5 (-), HES1 (+), HRASLS (+), LINC00884 (+), LINC00885 (+), LINC00887 (-), LOC100507391 (+), LOC647323 (-), LRRC15 (-), LSG1 (-), MGC2889 (+), MIR5692C1 (-), MIR570 (+), MIR6829 (-), MUC20 (+), MUC4 (-), OPA1 (+), OPA1-AS1 (-), PPP1R2 (-), SDHAP1 (-), SDHAP2 (+), TFRC (-), TMEM44 (-), TMEM44-AS1 (+), T…	SLC51A (+)	0	COSM107122, COSM107596, COSM108618, COSM108851, COSM108852, COSM109283, COSM109416, COSM109417, COSM116319, COSM116320, COSM116505, COSM117938, COSM117939, COSM119714, COSM120041, COSM120042, COSM121371, COSM124184, COSM124565, COSM124566, COSM124567, COSM125082, COSM126815, COSM127240, COSM127241, COSM127343, COSM127387, COSM127388, COSM12784, COSM128729, COSM129684, COSM130434, COSM130435, COSM…	COSM125082	0	chr3:192743708..192745370, chr3:192776049..192782419, chr3:192777245..192782419, chr3:192777384..192782563, chr3:192777448..192782349, chr3:192777519..192782564, chr3:192796377..192967734, chr3:192828915..192832809, chr3:192866394..192892014, chr3:192874762..192885638, chr3:192875073..192886074, chr3:192875109..192885631, chr3:192875252..192885409, chr3:192875278..192885528, chr3:192875295..19288…	chr3:195949689..195951222	0
3	195949787	196031021	3q29	unchanged	unchanged	PCYT1A (-), region overlaps with 12.945159106296547% of SLC51A (+) , region overlaps with 15.919246630147105% of TCTEX1D2 (-)	TCTEX1D2 (-)	0	COSM118411, COSM166718, COSM167233, COSM171043, COSM171130, COSM209387, COSM209388, COSM209389, COSM209390, COSM209391, COSM50518, COSM81530	COSM167233	0	contained within chr3:195379483..196071593 , contained within chr3:195397785..197386290 , contained within chr3:195433152..197378091 , region overlaps with 1.1054348495106789% of chr3:195949611..195950684 , region overlaps with 1.7677109620237583% of chr3:195949689..195951222	chr3:195949689..195951222	0
3	196031021	197895199	3q29	unchanged	unchanged	ANKRD18DP (-), BDH1 (-), C3orf43 (-), CEP19 (-), DLG1 (-), DLG1-AS1 (+), FBXO45 (+), FYTTD1 (+), IQCG (-), KIAA0226 (-), LMLN (+), LOC220729 (-), LRCH3 (+), MFI2 (-), MFI2-AS1 (+), MIR4797 (-), MIR922 (-), NCBP2 (-), NCBP2-AS2 (+), NRROS (+), PAK2 (+), PIGX (+), PIGZ (-), RNF168 (-), RPL35A (+), SENP5 (+), TM4SF19 (-), TM4SF19-TCTEX1D2 (-), UBXN7 (-), WDR53 (-), region overlaps with 0.75883270866…	FAM157A (+)	0	COSM106454, COSM106714, COSM110920, COSM110921, COSM116615, COSM116763, COSM118196, COSM119014, COSM119015, COSM123126, COSM123900, COSM123901, COSM123902, COSM124126, COSM124151, COSM127493, COSM128247, COSM138417, COSM138418, COSM140474, COSM140475, COSM145668, COSM149621, COSM149622, COSM159604, COSM163237, COSM163238, COSM163479, COSM165387, COSM168951, COSM170746, COSM170808, COSM171669, COS…	COSM209455	0	chr3:196055582..196069454, chr3:196055807..196057121, chr3:196060495..196062807, chr3:196064830..196069454, chr3:196076505..196077881, chr3:196118819..196153861, chr3:196172633..196175641, chr3:196187709..196189392, chr3:196188038..196190617, chr3:196188578..196189745, chr3:196202865..196205192, chr3:196203228..196205040, chr3:196268121..196463641, chr3:196269097..196270538, chr3:196424409..19642…	chr3:197895197..197896433	0

## Sheet: Chr22
Chromosome	Start	Stop	cytoband	MKN45/5FU / MKN45 Mean	MKN45/5FU / MKN45 CN Status	Overlapping Features	Nearest Feature	Distance to Nearest Feature (bps)	Overlapping Features	Nearest Feature	Distance to Nearest Feature (bps)	Overlapping Features	Nearest Feature	Distance to Nearest Feature (bps)
22	16124247	17138538	22q11.1	unchanged	unchanged	BMS1P17 (+), BMS1P18 (+), CCT8L2 (-), OR11H1 (-), POTEH (-), POTEH-AS1 (+), TPTEP1 (+), region overlaps with 0.38844829694013167% of ANKRD62P1-PARP4P3 (-)	ANKRD62P1-PARP4P3 (-)	0	COSM110548, COSM116381, COSM117769, COSM118604, COSM135907, COSM139215, COSM145798, COSM149246, COSM159847, COSM175737, COSM181480, COSM181601, COSM181602, COSM211799, COSM212596, COSM74064	COSM175737	0	chr22:16124247..16504327, chr22:16180644..16367014, chr22:16180896..16183479, chr22:16180896..16185257, chr22:16183479..16185257, chr22:16183655..16185257, chr22:16198585..16234551, chr22:16214733..16234551, chr22:16238818..16246788, chr22:16257060..16459518, chr22:16287045..16313790, chr22:16292005..16297625, chr22:16292005..16327073, chr22:16303369..16327073, chr22:16314139..16317751, chr22:163…	chr22:17101527..17113870	0
22	17138538	17157707	22q11.1	unchanged	unchanged	region overlaps with 93.343766301512773% of ANKRD62P1-PARP4P3 (-)	ANKRD62P1-PARP4P3 (-)	0	region is 65171 bp from COSM175737	COSM175737	65171	contained within chr22:16053758..17300320 , contained within chr22:16053758..17524203 , contained within chr22:16129865..17277462 , contained within chr22:16894543..17163688 , contained within chr22:16894543..17177348 , contained within chr22:16918334..17294251 , contained within chr22:16918335..17294251 , contained within chr22:16918335..17301217 , contained within chr22:17032698..17294251 , reg…	chr22:17032698..17294251	0
22	17157707	17425487	22q11.1	-0.599202	del	HSFY1P1 (+), XKR3 (-)	HSFY1P1 (+)	0	COSM110591, COSM130242, COSM175254, COSM181655, COSM181660, COSM218703, COSM51062, COSM77033	COSM110591	0	chr22:17189147..17195919, chr22:17225467..17230682, chr22:17236371..17240779, chr22:17256950..17261043, chr22:17308484..17312646, chr22:17321636..17340389, chr22:17349301..17391862, chr22:17353195..17387050, chr22:17386354..17391862, chr22:17389742..17391862, chr22:17399211..17405173, contained within chr22:16053758..17524203 , region overlaps with 2.2339150275785062% of chr22:16894543..17163688 …	chr22:17399211..17405173	0
22	17425487	18462986	22q11.1 - 22q11.21	-0.818719	del	ATP6V1E1 (-), BCL2L13 (+), BID (-), CECR1 (-), CECR2 (+), CECR3 (-), CECR5 (-), CECR5-AS1 (+), CECR6 (-), CECR7 (+), GAB4 (-), IL17RA (+), LINC00528 (+), LOC100996342 (+), LOC101929372 (-), MICAL3 (-), MIR3198-1 (-), SLC25A18 (+), region overlaps with 18.561060240963855% of MICAL3 (-)	MICAL3 (-)	0	COSM106918, COSM109530, COSM116387, COSM116842, COSM116952, COSM123298, COSM123299, COSM124438, COSM140294, COSM14054, COSM143623, COSM149247, COSM149248, COSM149249, COSM149250, COSM159926, COSM160718, COSM166489, COSM167403, COSM168343, COSM168881, COSM171081, COSM173253, COSM174284, COSM175450, COSM176641, COSM181698, COSM181702, COSM181718, COSM181719, COSM181720, COSM181727, COSM181728, COSM…	COSM40920	0	chr22:17427037..17429434, chr22:17446281..17454466, chr22:17495419..17501425, chr22:17495419..17505583, chr22:17495419..17518057, chr22:17497267..17505583, chr22:17511589..17518057, chr22:17512975..17518057, chr22:17550380..17597282, chr22:17560152..17563434, chr22:17585441..17589246, chr22:17597283..17655043, chr22:17625310..17628587, chr22:17627214..17628539, chr22:17682893..17689749, chr22:176…	chr22:18360956..18375980	0
22	18462986	19708608	22q11.21	unchanged	unchanged	C22orf39 (-), CDC45 (+), CLDN5 (-), CLTCL1 (-), DGCR10 (+), DGCR11 (-), DGCR14 (-), DGCR2 (-), DGCR5 (+), DGCR6 (+), DGCR9 (+), FLJ41941 (+), GGT3P (-), GSC2 (-), HIRA (-), LINC00895 (-), LOC100652736 (+), MIR648 (-), MRPL40 (+), PEX26 (+), PRODH (-), SLC25A1 (-), TSSK2 (+), TUBA8 (+), UFD1L (-), USP18 (+), region overlaps with 0.21009567100157911% of SEPT5-GP1BB (+) , region overlaps with 0.2128…	SEPT5-GP1BB (+)	0	COSM110022, COSM115809, COSM115956, COSM116067, COSM117456, COSM121823, COSM122212, COSM124500, COSM125312, COSM125596, COSM128431, COSM131291, COSM132698, COSM135908, COSM137236, COSM13847, COSM149251, COSM160052, COSM160053, COSM161528, COSM165333, COSM167135, COSM167621, COSM169071, COSM171675, COSM173489, COSM174185, COSM181908, COSM181914, COSM181992, COSM182019, COSM182020, COSM182023, COSM…	COSM121823	0	chr22:18491197..18492912, chr22:18491512..18492912, chr22:18491523..18493123, chr22:18491687..18492912, chr22:18545634..19030722, chr22:18551795..19061713, chr22:18558779..18696729, chr22:18618896..18625431, chr22:18618896..18629529, chr22:18619477..18621104, chr22:18619675..18624468, chr22:18620491..18623518, chr22:18624138..18629529, chr22:18626129..18629149, chr22:18626129..18630060, chr22:186…	chr22:19699493..19785073	0
22	19708608	19719212	22q11.21	unchanged	unchanged	GP1BB (+), region overlaps with 21.112682696841112% of SEPT5 (+) , region overlaps with 34.804337576614799% of SEPT5-GP1BB (+)	GP1BB (+)	0	COSM96207	COSM96207	0	chr22:19711499..19715954, contained within chr22:19019088..21053198 , contained within chr22:19423250..19766782 , contained within chr22:19678592..20311988 , contained within chr22:19699493..19785073 , region overlaps with 17.850070721357849% of chr22:19717320..19802779	chr22:19717320..19802779	0
22	19719212	20131339	22q11.21	unchanged	unchanged	ARVCF (-), C22orf29 (-), COMT (+), DGCR8 (+), GNB1L (-), MIR1306 (+), MIR185 (+), MIR3618 (+), MIR4761 (+), MIR6816 (-), RANBP1 (+), TANGO2 (+), TBX1 (+), TRMT2A (-), TXNRD2 (-), region overlaps with 2.9058933146983463% of ZDHHC8 (+)	ZDHHC8 (+)	0	COSM111394, COSM115815, COSM118263, COSM122562, COSM143676, COSM149252, COSM159576, COSM159577, COSM160401, COSM160402, COSM160403, COSM164825, COSM165688, COSM182184, COSM182193, COSM182201, COSM182213, COSM182216, COSM182240, COSM182241, COSM212694, COSM212769, COSM214129, COSM32544, COSM32955, COSM33052, COSM33446, COSM53510, COSM76684, COSM76919, COSM78802, COSM79089, COSM79686, COSM87980	COSM87980	0	chr22:19741202..19755688, chr22:19748994..19752621, chr22:19772179..19795586, chr22:19790308..19800322, chr22:19790308..19802779, chr22:19860875..19873357, chr22:19860875..19879637, chr22:19879187..20055258, chr22:19887966..20069970, chr22:19981239..19983144, chr22:20006040..20032327, chr22:20006040..20046687, chr22:20029878..20059763, contained within chr22:19019088..21053198 , contained within …	chr22:20100596..20189077	0
22	20131339	20275131	22q11.21	unchanged	unchanged	LINC00896 (+), LOC284865 (-), LOC388849 (-), MIR1286 (-), RTN4R (-), region overlaps with 2.915997301676716% of ZDHHC8 (+)	MIR1286 (-)	0	COSM116970	COSM116970	0	chr22:20144663..20244616, chr22:20148989..20153737, chr22:20195591..20221844, chr22:20195591..20233429, chr22:20195591..20244616, chr22:20196469..20228542, contained within chr22:19019088..21053198 , contained within chr22:19678592..20311988 , contained within chr22:20026493..20309447 , contained within chr22:20057967..20311988 , region overlaps with 2.9591148386917303% of chr22:20270877..2075956…	chr22:20270877..20759566	0
22	20275131	20282428	22q11.21	unchanged	unchanged	region is 19333 bp downstream of DGCR6L (-)	DGCR6L (-)	19333	region is 24827 bp from COSM149253	COSM149253	24827	contained within chr22:19019088..21053198 , contained within chr22:19678592..20311988 , contained within chr22:20026493..20309447 , contained within chr22:20057967..20311988 , contained within chr22:20270877..20759566	chr22:20270877..20759566	0
22	20282428	20309264	22q11.21	unchanged	unchanged	DGCR6L (-)	DGCR6L (-)	0	COSM149253	COSM149253	0	contained within chr22:19019088..21053198 , contained within chr22:19678592..20311988 , contained within chr22:20026493..20309447 , contained within chr22:20057967..20311988 , contained within chr22:20270877..20759566 , region overlaps with 10.295487573126653% of chr22:20306502..20342247 , region overlaps with 21.500167678950703% of chr22:20303495..20709855	chr22:20306502..20342247	0
22	20309264	20485770	22q11.21	unchanged	unchanged	LOC729444 (+), PI4KAP1 (-), RIMBP3 (-), TMEM191B (+)	RIMBP3 (-)	0	COSM132807, COSM164018, COSM182337	COSM182337	0	chr22:20309352..20358228, chr22:20312187..20347545, chr22:20312187..20373701, chr22:20312511..20324442, chr22:20312593..20426796, chr22:20324342..20326990, chr22:20325359..20327061, chr22:20326922..20368492, chr22:20327870..20363403, chr22:20336404..20373701, chr22:20342157..20352831, chr22:20368582..20427281, chr22:20426881..20428015, chr22:20429709..20459468, contained within chr22:19019088..21…	chr22:20484588..20491799	0
22	20485770	20736404	22q11.21	unchanged	unchanged	region is 12001 bp upstream of ZNF74 (+)	ZNF74 (+)	12001	COSM110267, COSM36834	COSM110267	0	chr22:20488154..20509431, chr22:20609490..20656306, chr22:20609490..20718859, chr22:20609543..20614007, chr22:20655867..20657858, chr22:20655867..20676194, chr22:20656306..20659608, chr22:20656517..20665936, chr22:20659469..20689084, chr22:20659469..20708695, chr22:20659486..20678251, chr22:20689013..20693826, chr22:20693740..20708427, chr22:20693740..20726898, chr22:20708935..20716525, contained…	chr22:20708935..20716525	0
22	20736404	20786137	22q11.21	unchanged	unchanged	ZNF74 (+), region overlaps with 14.605702336429808% of SCARF2 (-)	SCARF2 (-)	0	COSM137237, COSM137238, COSM137239, COSM167650, COSM182385, COSM182389, COSM33053, COSM73485	COSM137239	0	contained within chr22:19019088..21053198 , contained within chr22:20641693..20904711 , region overlaps with 23.945389471990993% of chr22:20774229..20793031 , region overlaps with 46.573772469537943% of chr22:20270877..20759566 , region overlaps with 53.844452487232076% of chr22:20759359..20951242	chr22:20774229..20793031	0
22	20786137	21533439	22q11.21	unchanged	unchanged	AIFM3 (+), BCRP2 (+), CRKL (+), KLHL22 (-), LOC101928891 (+), LOC400891 (+), LZTR1 (+), MED15 (+), P2RX6 (+), P2RX6P (-), PI4KA (-), POM121L4P (+), SERPIND1 (+), SLC7A4 (-), SNAP29 (+), THAP7 (-), THAP7-AS1 (+), TMEM191A (+), TUBA3FP (-), region overlaps with 0.80435914214180859% of SCARF2 (-) , region overlaps with 1.6389603681505358% of FAM230B (+)	FAM230B (+)	0	COSM107834, COSM107835, COSM111968, COSM111969, COSM115711, COSM117262, COSM121153, COSM124261, COSM125094, COSM126097, COSM126340, COSM128343, COSM133530, COSM135909, COSM135910, COSM140875, COSM140876, COSM141615, COSM149254, COSM149255, COSM149256, COSM149257, COSM149258, COSM149259, COSM149260, COSM158980, COSM162308, COSM163631, COSM163632, COSM164267, COSM164268, COSM164440, COSM164441, COS…	COSM85727	0	chr22:20833432..20865784, chr22:20851695..20867819, chr22:20853831..20861916, chr22:20856802..20858091, chr22:20897260..20904566, chr22:20899011..20904543, chr22:20899829..20904533, chr22:20899997..20903734, chr22:20948078..20955479, chr22:20950735..20953705, chr22:21009596..21028946, chr22:21009853..21028946, chr22:21011648..21014016, chr22:21021015..21032439, chr22:21033919..21039607, chr22:210…	chr22:21522642..21710322	0
22	21533439	22086150	22q11.21	unchanged	unchanged	CCDC116 (+), HIC2 (+), MIR130B (+), MIR301B (+), PI4KAP2 (-), POM121L8P (+), PPIL2 (+), RIMBP3B (+), RIMBP3B (-), RIMBP3C (+), RIMBP3C (-), SDF2L1 (+), TMEM191C (+), UBE2L3 (+), YDJC (-), region overlaps with 2.3534860831680873% of FAM230B (+) , region overlaps with 6.2102867316070576% of YPEL1 (-)	YPEL1 (-)	0	COSM109493, COSM110497, COSM115682, COSM128159, COSM135911, COSM137240, COSM140295, COSM140877, COSM143437, COSM143680, COSM182698, COSM182701, COSM182712, COSM212508, COSM216555, COSM70033, COSM80377, COSM82305	COSM212508	0	chr22:21552553..21612617, chr22:21564170..21634274, chr22:21564170..21655700, chr22:21564890..21679017, chr22:21592950..21613741, chr22:21613741..21653322, chr22:21641262..21649986, chr22:21653622..21771427, chr22:21653692..21797733, chr22:21678671..21681132, chr22:21680937..21710562, chr22:21690197..21896229, chr22:21705933..21792788, chr22:21710677..21714885, chr22:21712653..21792788, chr22:217…	chr22:22052566..22058785	0
22	22086150	23648692	22q11.21 - 22q11.23	unchanged	unchanged	BMS1P20 (+), FBXW4P1 (+), GGTLC2 (+), GNAZ (+), IGLL5 (+), LOC648691 (+), MAPK1 (-), MIR650 (+), POM121L1P (-), PPM1F (-), PRAME (-), RAB36 (+), RTDR1 (-), TOP3B (-), VPREB1 (+), ZNF280A (-), ZNF280B (-), region overlaps with 0.25106509068870425% of YPEL1 (-) , region overlaps with 8.0728018364934595% of BCR (+)	FBXW4P1 (+)	0	COSM107624, COSM108149, COSM110008, COSM116979, COSM116980, COSM119851, COSM121622, COSM121694, COSM125552, COSM126361, COSM126362, COSM128061, COSM131503, COSM133521, COSM135912, COSM141616, COSM142288, COSM142289, COSM142290, COSM145509, COSM145806, COSM149261, COSM160770, COSM166663, COSM166764, COSM166846, COSM166847, COSM166848, COSM166849, COSM167075, COSM169748, COSM170497, COSM177590, COS…	COSM183095	0	chr22:22144108..22442159, chr22:22152248..22595246, chr22:22157964..23112582, chr22:22249120..22423071, chr22:22266808..23268390, chr22:22277124..22350308, chr22:22292995..22573637, chr22:22295103..22408604, chr22:22308772..22314042, chr22:22313381..22453295, chr22:22314463..22579801, chr22:22315312..22573637, chr22:22328391..22573637, chr22:22328391..22579801, chr22:22374075..22379104, chr22:223…	chr22:23643192..23920412	0
22	23648692	23736820	22q11.23	unchanged	unchanged	CES5AP1 (-), region overlaps with 13.087632901768998% of BCR (+) , region overlaps with 4.5717073834946493% of ZDHHC8P1 (-)	ZDHHC8P1 (-)	0	COSM149262	COSM149262	0	chr22:23649375..23672982, chr22:23652469..23662024, chr22:23653024..23659737, chr22:23668424..23672856, chr22:23668900..23672673, contained within chr22:23643192..23920412 , region overlaps with 11.253957267187872% of chr22:23726903..23747505 , region overlaps with 94.976681909473612% of chr22:23653119..23815329	chr22:23726903..23747505	0
22	23736820	23754013	22q11.23	unchanged	unchanged	region overlaps with 46.417354891241132% of ZDHHC8P1 (-)	ZDHHC8P1 (-)	0	region is 84317 bp from COSM149262	COSM149262	84317	contained within chr22:23643192..23920412 , contained within chr22:23653119..23815329 , region overlaps with 30.888682098406424% of chr22:23748703..23902492 , region overlaps with 62.149587065255318% of chr22:23726903..23747505	chr22:23748703..23902492	0
22	23754013	24320559	22q11.23	unchanged	unchanged	C22orf15 (+), CHCHD10 (-), DDT (-), DDTL (+), DERL3 (-), DRICH1 (-), GSTT2 (-), GSTT2B (-), GUSBP11 (-), IGLL1 (-), LOC101929374 (+), LOC284889 (-), LOC388882 (-), MIF (+), MMP11 (+), RGL4 (+), SLC2A11 (+), SMARCB1 (+), VPREB3 (-), ZNF70 (-), region overlaps with 1.2366140849744152% of DDT (-)	DDT (-)	0	COSM1000, COSM1001, COSM1002, COSM1003, COSM1004, COSM1005, COSM1006, COSM1007, COSM1008, COSM1009, COSM1010, COSM1053, COSM1054, COSM1055, COSM1056, COSM1057, COSM1058, COSM1059, COSM1060, COSM1061, COSM1062, COSM1063, COSM1064, COSM1065, COSM1066, COSM1067, COSM1068, COSM1069, COSM1070, COSM1071, COSM1072, COSM1073, COSM107362, COSM1074, COSM1075, COSM1076, COSM1077, COSM1078, COSM1079, COSM108…	COSM183202	0	chr22:23771503..23774165, chr22:23803474..23829377, chr22:23806396..23822319, chr22:23808362..23818276, chr22:23811957..23813098, chr22:23823544..23824741, chr22:23823838..23825504, chr22:23843095..23844173, chr22:23843095..23847897, chr22:23843879..23845251, chr22:23843977..23845153, chr22:23846708..23852592, chr22:23852619..23852619, chr22:23882001..23890478, chr22:23886499..23887537, chr22:238…	chr22:24314400..24330279	0
22	24320559	24344693	22q11.23	unchanged	unchanged	GSTT2 (+), GSTT2B (+), region overlaps with 16.983633726952558% of GSTTP1 (-) , region overlaps with 6.0575927076859335% of DDT (-)	GSTTP1 (-)	0	region is 32140 bp from COSM79953	COSM79953	32140	chr22:24326853..24341398, chr22:24328244..24337604, chr22:24328244..24338774, chr22:24328244..24343454, chr22:24328343..24341588, chr22:24332144..24341504, chr22:24335114..24342345, chr22:24336327..24338071, contained within chr22:24257337..24403208 , contained within chr22:24272858..24402046 , contained within chr22:24274694..24393721 , contained within chr22:24277686..24403131 , region overlaps…	chr22:24344422..24396814	0
22	24344693	24384093	22q11.23	-0.451598	del	LOC391322 (+), region overlaps with 20.189842897388392% of GSTT1 (-) , region overlaps with 6.5150630694652421% of GSTTP1 (-)	GSTT1 (-)	0	COSM79953	COSM79953	0	chr22:24347157..24348612, chr22:24356490..24366280, chr22:24361791..24371111, chr22:24361982..24364539, chr22:24364568..24367535, chr22:24371012..24372555, chr22:24372821..24376199, chr22:24374483..24376185, contained within chr22:24257337..24403208 , contained within chr22:24272858..24402046 , contained within chr22:24274694..24393721 , contained within chr22:24277686..24403131 , contained withi…	chr22:24374483..24376185	0
22	24384093	24398274	22q11.23	-0.451598	del	region overlaps with 1.3608799887180933% of GSTT1 (-) , region overlaps with 86.990551403187141% of GSTTP2 (-)	GSTTP2 (-)	0	region is 7259 bp from COSM79953	COSM79953	7259	chr22:24384572..24385933, chr22:24388454..24390427, contained within chr22:24257337..24403208 , contained within chr22:24272858..24402046 , contained within chr22:24277686..24403131 , contained within chr22:24328244..24402053 , contained within chr22:24329462..24404826 , contained within chr22:24332880..24414176 , contained within chr22:24340115..24430118 , contained within chr22:24340684..244040…	chr22:24395912..24405547	0
22	24398274	25883420	22q11.23	unchanged	unchanged	ADORA2A (+), ADORA2A-AS1 (-), BCRP3 (+), CABIN1 (+), CRYBB2 (+), CRYBB2P1 (+), CRYBB3 (+), GGT1 (+), GGT5 (-), GUCD1 (-), IGLL3P (+), KIAA1671 (+), LOC100128531 (-), LRP5L (-), LRRC75B (-), MIR6817 (+), PIWIL3 (-), POM121L10P (-), POM121L9P (+), SGSM1 (+), SNRPD3 (+), SPECC1L (+), SPECC1L-ADORA2A (+), SUSD2 (+), TMEM211 (-), TOP1P2 (+), UPB1 (+), region overlaps with 0.24421824910261408% of GSTTP…	MIR6817 (+)	0	COSM107584, COSM108576, COSM110021, COSM110420, COSM111474, COSM111603, COSM119639, COSM121558, COSM123349, COSM126139, COSM128442, COSM129506, COSM131292, COSM131293, COSM137241, COSM137242, COSM138138, COSM139216, COSM139217, COSM140878, COSM140879, COSM140880, COSM143637, COSM146264, COSM149264, COSM149265, COSM149266, COSM149267, COSM149268, COSM149269, COSM149270, COSM158939, COSM161253, COS…	COSM108576	0	chr22:24400730..24542351, chr22:24405270..24406646, chr22:24470717..24665240, chr22:24509077..24722933, chr22:24575660..24582019, chr22:24578505..24580887, chr22:24578658..24579737, chr22:24632828..24639540, chr22:24632828..24645413, chr22:24632828..24673939, chr22:24633326..24661179, chr22:24633691..24675073, chr22:24635458..24666365, chr22:24649998..24662894, chr22:24650039..24661779, chr22:246…	chr22:25872592..25904257	0
22	25883420	26467929	22q11.23 - 22q12.1	unchanged	unchanged	ADRBK2 (+), MYO18B (+)	MYO18B (+)	0	COSM116931, COSM118781, COSM124626, COSM124627, COSM12785, COSM137741, COSM140297, COSM145074, COSM149271, COSM158696, COSM162742, COSM162743, COSM166685, COSM183706, COSM183715, COSM183716, COSM183717, COSM183718, COSM183719, COSM183738, COSM183747, COSM183773, COSM183794, COSM183795, COSM217232, COSM39810, COSM40836, COSM40837, COSM40877, COSM48223, COSM50748, COSM50749, COSM50751, COSM50911, C…	COSM40877	0	chr22:25905668..25906803, chr22:25905668..25908616, chr22:25906860..25908441, chr22:25955756..25961498, chr22:25956792..25965135, chr22:25962054..25969312, chr22:26135889..26150584, region overlaps with 12.049751073548784% of chr22:25606861..25953851 , region overlaps with 12.487382593967597% of chr22:25726060..25956409 , region overlaps with 12.572582162837248% of chr22:25366801..25956907 , regi…	chr22:26135889..26150584	0
22	26467929	27009572	22q12.1	unchanged	unchanged	ASPHD2 (+), HPS4 (-), MIR548J (-), SEZ6L (+), SRRD (+), TFIP11 (-), TPST2 (-), region overlaps with 2.6236790216452133% of CRYBB1 (-)	CRYBB1 (-)	0	COSM123647, COSM131294, COSM135914, COSM139218, COSM141618, COSM143683, COSM145495, COSM149272, COSM149273, COSM149274, COSM160223, COSM164291, COSM164881, COSM172845, COSM172846, COSM174992, COSM175921, COSM176589, COSM177691, COSM183880, COSM183881, COSM183882, COSM183890, COSM183891, COSM183892, COSM183894, COSM183904, COSM183905, COSM183910, COSM183911, COSM183916, COSM183917, COSM183922, COS…	COSM176589	0	chr22:26468628..26534782, chr22:26477359..26499963, chr22:26479100..26534782, chr22:26480841..26498405, chr22:26484323..26496524, chr22:26505202..26513797, chr22:26506960..26534782, chr22:26513140..26694294, region overlaps with 20.506827362621944% of chr22:26898499..27029896	chr22:26898499..27029896	0
22	27009572	27091053	22q12.1	unchanged	unchanged	CRYBA4 (+), MIAT (+), region overlaps with 27.30418988242802% of LOC102724827 (+) , region overlaps with 5.4257381998478191% of CRYBB1 (-)	LOC102724827 (+)	0	COSM137243, COSM137742, COSM140298, COSM183943, COSM183946, COSM183948	COSM137742	0	chr22:27027737..27031270, region overlaps with 24.94415944625807% of chr22:26898499..27029896	chr22:27027737..27031270	0
22	27091053	28106651	22q12.1	unchanged	unchanged	LOC101929539 (+), region overlaps with 8.4487085946323308% of LOC102724827 (+)	LOC101929539 (+)	0	region is 40331 bp from COSM107876	COSM107876	40331	chr22:27156059..27169501, chr22:27165222..27172021, chr22:27167322..27170415, chr22:27167856..27170058, chr22:27168044..27169840, chr22:27168072..27169797, chr22:27168075..27169791, chr22:27168076..27169802, chr22:27168583..27169739, chr22:27289097..27678031, chr22:27301153..27304713, chr22:27681156..27682264, chr22:27730109..27766075, chr22:27760086..27786725, chr22:27811880..27819773	chr22:27811880..27819773	0
22	28106651	28873582	22q12.1	unchanged	unchanged	MIR3199-1 (-), MIR3199-2 (+), MIR5739 (+), MN1 (-), PITPNB (-), TTC28-AS1 (+), region overlaps with 65.14019495861433% of TTC28 (-)	MIR5739 (+)	0	COSM107876, COSM116426, COSM118848, COSM135915, COSM141619, COSM176825, COSM184140, COSM184141, COSM184169, COSM184178, COSM25314, COSM35381, COSM35623, COSM42869, COSM50653, COSM71665, COSM94719, COSM94720, COSM94721, COSM96033	COSM184178	0	chr22:28130527..28132460, chr22:28130641..28132136, chr22:28172266..28209317, chr22:28190900..28207081, chr22:28192430..28197955	chr22:28192430..28197955	0
22	28873582	30364163	22q12.1 - 22q12.2	unchanged	unchanged	AP1B1 (-), ASCC2 (-), C22orf31 (-), CABP7 (+), CCDC117 (+), CHEK2 (-), EMID1 (+), EWSR1 (+), GAS2L1 (+), HSCB (+), KREMEN1 (+), MIR3653 (-), NEFH (+), NF2 (+), NIPSNAP1 (-), RASL10A (-), RFPL1 (+), RFPL1S (-), RHBDD3 (-), SNORD125 (-), THOC5 (-), UQCR10 (+), XBP1 (-), ZMAT5 (-), ZNRF3 (+), ZNRF3-AS1 (-), region overlaps with 13.570068604075455% of TTC28 (-) , region overlaps with 5.70287310594116…	MTMR3 (+)	0	COSM106979, COSM108800, COSM112076, COSM116001, COSM116368, COSM116418, COSM116933, COSM117669, COSM117741, COSM119754, COSM126520, COSM126521, COSM127330, COSM127552, COSM127912, COSM128352, COSM128697, COSM129710, COSM131295, COSM135916, COSM135917, COSM140299, COSM141620, COSM144188, COSM144189, COSM144190, COSM144191, COSM144192, COSM144193, COSM144194, COSM144195, COSM144196, COSM144197, COS…	COSM184643	0	chr22:28931330..28946462, chr22:29058867..29066285, chr22:29062137..29066091, chr22:29065128..29066285, chr22:29065128..29068162, chr22:29065128..29068619, chr22:29066121..29102976, chr22:29072654..29091731, chr22:29072654..29107949, chr22:29079137..29091281, chr22:29098121..29104351, chr22:29153759..29160314, chr22:29383848..29386970, chr22:29477841..29482221, chr22:29507936..29520130, chr22:295…	chr22:30335595..30337117	0
22	30364163	30436658	22q12.2	unchanged	unchanged	MIR6818 (+), region overlaps with 44.041050540719489% of LOC101929664 (-) , region overlaps with 86.482012800706244% of MTMR3 (+)	LOC101929664 (-)	0	COSM106807, COSM106808, COSM111707, COSM111708, COSM124526, COSM124527, COSM138139, COSM138140, COSM140881, COSM140882, COSM142791, COSM142792, COSM142793, COSM142794, COSM142795, COSM142796, COSM142797, COSM142798, COSM142799, COSM142800, COSM184670, COSM184671, COSM184672, COSM184673, COSM184674, COSM184675, COSM33054, COSM33262, COSM82248, COSM82249	COSM142800	0	region is 10113 bp from chr22:30446771..30467434	chr22:30446771..30467434	10113
22	30436658	32481457	22q12.2 - 22q12.3	unchanged	unchanged	C22orf24 (-), CCDC157 (+), DEPDC5 (+), DRG1 (+), DUSP18 (-), EIF4ENIF1 (-), GAL3ST1 (-), GATSL3 (-), HORMAD2 (+), INPP5J (+), KIAA1656 (-), LIF (-), LIMK2 (+), LOC101929760 (+), MIR3200 (+), MIR3928 (-), MIR7109 (-), MORC2 (-), MORC2-AS1 (+), MTFP1 (+), OSBP2 (+), OSM (-), PATZ1 (-), PES1 (-), PIK3IP1 (-), PISD (-), PLA2G3 (-), PRR14L (-), RNF185 (+), RNF215 (-), SDC4P (-), SEC14L2 (+), SEC14L3 (…	SLC5A1 (+)	0	COSM106435, COSM106746, COSM107779, COSM108337, COSM109951, COSM110235, COSM112101, COSM116127, COSM117468, COSM117660, COSM117701, COSM117737, COSM117838, COSM118668, COSM118868, COSM118930, COSM121529, COSM121530, COSM122558, COSM122811, COSM124482, COSM125309, COSM126115, COSM126116, COSM126117, COSM126335, COSM126653, COSM128043, COSM130264, COSM131504, COSM135918, COSM13663, COSM137244, COSM…	COSM185152	0	chr22:30446771..30467434, chr22:30450894..30459421, chr22:30453933..30470372, chr22:30456513..30459421, chr22:30456513..30470312, chr22:30598030..31043578, chr22:30861120..30862198, chr22:30874323..30874323, chr22:31024057..31032291, chr22:31045290..31047365, chr22:31245745..31249333, chr22:31291011..31294491, chr22:31450043..31543956, chr22:31455329..31465665, chr22:31460096..31474404, chr22:314…	chr22:32403891..32405085	0
22	32481457	32996958	22q12.3	unchanged	unchanged	AP1B1P1 (+), BPIFC (-), C22orf42 (-), FBXO7 (+), LOC339666 (+), RFPL2 (-), RFPL3 (+), RFPL3S (-), RTCB (-), SLC5A4 (-), region overlaps with 17.152018808850404% of SYN3 (-) , region overlaps with 5.3454690767446102% of SLC5A1 (+)	SYN3 (-)	0	COSM107575, COSM108190, COSM108200, COSM108348, COSM109432, COSM117423, COSM117981, COSM123127, COSM126275, COSM137245, COSM139226, COSM139227, COSM140303, COSM149281, COSM149282, COSM149283, COSM149284, COSM159579, COSM164422, COSM164425, COSM164722, COSM172662, COSM175040, COSM176096, COSM176097, COSM177156, COSM185189, COSM185190, COSM185195, COSM185197, COSM185233, COSM185234, COSM185264, COS…	COSM108190	0	chr22:32486448..32788258, chr22:32574819..32576598, chr22:32686431..32703283, chr22:32711164..32713124, chr22:32967948..32968962	chr22:32967948..32968962	0
22	32996958	33999010	22q12.3	unchanged	unchanged	MIR4764 (-), TIMP3 (+), region overlaps with 32.927300252581446% of LARGE (-) , region overlaps with 40.501849702560641% of SYN3 (-) , region overlaps with 45.648383867919165% of SYN3 (-)	MIR4764 (-)	0	COSM106776, COSM121980, COSM121981, COSM128375, COSM129518, COSM140887, COSM145981, COSM175216, COSM185398, COSM185428, COSM185523, COSM185527, COSM219542, COSM26940, COSM40928, COSM75215	COSM140887	0	chr22:33156427..33157603, chr22:33495653..33496955, chr22:33616805..33620582, chr22:33616805..33624845, chr22:33662527..33665397, chr22:33662597..33664271, chr22:33736047..33737076, chr22:33737243..33740860, chr22:33755873..33760446, chr22:33756726..33758882, chr22:33757215..33759971, chr22:33757443..33760021, chr22:33780263..33783473, chr22:33780300..33783300, chr22:33780337..33782251, chr22:337…	chr22:33875380..33889641	0
22	33999010	34087354	22q12.3	unchanged	unchanged	contained within LARGE (-)	LARGE (-)	0	COSM170986, COSM172276, COSM185607, COSM185614, COSM185630, COSM212377	COSM212377	0	region is 8781 bp from chr22:34096135..34098417	chr22:34096135..34098417	8781
22	34087354	35297199	22q12.3	unchanged	unchanged	LARGE-AS1 (+), region overlaps with 18.933318786027311% of LARGE (-)	LARGE-AS1 (+)	0	COSM185662	COSM185662	0	chr22:34096135..34098417, chr22:34169795..34203479, chr22:34543510..34549635, chr22:34743665..34782910, chr22:34787455..34792096, chr22:34787676..34792096, chr22:34789886..34792096, chr22:34797685..34800181, chr22:34845037..34846173, chr22:34863809..34866687, chr22:34863937..34866241, chr22:34900119..34901341, chr22:35107923..35111008, region overlaps with 0.0615780851447209% of chr22:35296455..3…	chr22:35296455..35297998	0
22	35297199	36614195	22q12.3	unchanged	unchanged	APOL3 (-), APOL4 (-), APOL5 (+), APOL6 (+), HMGXB4 (+), HMOX1 (+), ISX (+), MB (-), MCM5 (+), MIR3909 (+), MIR6069 (-), RASD2 (+), RBFOX2 (-), TOM1 (+)	APOL4 (-)	0	COSM109691, COSM109707, COSM110138, COSM111692, COSM117809, COSM117998, COSM124365, COSM128184, COSM132705, COSM140304, COSM143450, COSM145521, COSM149285, COSM149286, COSM161775, COSM165057, COSM165058, COSM168197, COSM172854, COSM173123, COSM174429, COSM176543, COSM186053, COSM186054, COSM186064, COSM186080, COSM186084, COSM186087, COSM186130, COSM186131, COSM186136, COSM186138, COSM186139, COS…	COSM149286	0	chr22:35382145..35555243, chr22:35384860..35497194, chr22:35396338..35397577, chr22:35438411..35632953, chr22:35444663..35629525, chr22:35456303..35571497, chr22:35457951..35469677, chr22:35460650..35578415, chr22:35462649..35550231, chr22:35469747..35471058, chr22:35552297..35571266, chr22:35606523..35614168, chr22:35644940..35646299, chr22:35645258..35646662, chr22:35645445..35646472, chr22:357…	chr22:36613004..36614319	0
22	36614195	36697130	22q12.3	0.770621	ampl	APOL1 (+), APOL2 (-), MIR6819 (-), region overlaps with 23.883476415549339% of MYH9 (-)	MIR6819 (-)	0	COSM121261, COSM124617, COSM126818, COSM171855, COSM173356, COSM186229, COSM186230, COSM186232, COSM186236, COSM213502, COSM215861, COSM219680, COSM26967, COSM27266, COSM30437, COSM32605, COSM33055, COSM50203, COSM78996, COSM79506, COSM84762	COSM78996	0	chr22:36623714..36637583, region overlaps with 0.15071862641072634% of chr22:36613004..36614319 , region overlaps with 0.25923603742644935% of chr22:36612977..36614409 , region overlaps with 1.0224751615703676% of chr22:36612459..36615042 , region overlaps with 44.9864956110736% of chr22:36597543..36651504	chr22:36623714..36637583	0
22	36697130	36768193	22q12.3	unchanged	unchanged	contained within MYH9 (-)	MYH9 (-)	0	COSM116308, COSM121262, COSM124618, COSM162733, COSM186239, COSM186245, COSM186246, COSM186247, COSM186256, COSM26581, COSM28470, COSM33292, COSM78130, COSM87982	COSM186256	0	region overlaps with 51.038500506585613% of chr22:36731924..36906812	chr22:36731924..36906812	0
22	36768193	36786804	22q12.3	unchanged	unchanged	region overlaps with 85.278315065549108% of MYH9 (-)	MYH9 (-)	0	region is 30756 bp from COSM186256	COSM186256	30756	contained within chr22:36731924..36906812	chr22:36731924..36906812	0
22	36786804	36879691	22q12.3	0.645976	ampl	TXN2 (-)	TXN2 (-)	0	region is 12370 bp from COSM174804	COSM174804	12370	contained within chr22:36731924..36906812	chr22:36731924..36906812	0
22	36879691	36890091	22q12.3	0.645976	ampl	region overlaps with 65.945582155561965% of FOXRED2 (-)	FOXRED2 (-)	0	region is 1970 bp from COSM174804	COSM174804	1970	contained within chr22:36731924..36906812	chr22:36731924..36906812	0
22	36890091	46942959	22q12.3 - 22q13.31	unchanged	unchanged	A4GALT (-), ACO2 (+), ADSL (+), ANKRD54 (-), APOBEC3A (+), APOBEC3A_B (+), APOBEC3B (+), APOBEC3B-AS1 (-), APOBEC3C (+), APOBEC3D (+), APOBEC3F (+), APOBEC3G (+), APOBEC3H (+), ARFGAP3 (-), ARHGAP8 (+), ATF4 (+), ATP5L2 (-), ATXN10 (+), BAIAP2L2 (-), BIK (+), C1QTNF6 (-), C22orf23 (-), C22orf46 (+), CACNA1I (+), CACNG2 (-), CARD10 (-), CBX6 (-), CBX7 (-), CBY1 (+), CCDC134 (+), CDC42EP1 (+), CDPF…	CELSR1 (-)	0	COSM106449, COSM107015, COSM107235, COSM107304, COSM107305, COSM107306, COSM107440, COSM107477, COSM107611, COSM107661, COSM107752, COSM107896, COSM108022, COSM108207, COSM108208, COSM108408, COSM108821, COSM108822, COSM109005, COSM109053, COSM109067, COSM109172, COSM109378, COSM109404, COSM109661, COSM109865, COSM109923, COSM109967, COSM110065, COSM110223, COSM110328, COSM110962, COSM110963, COS…	COSM95809	0	chr22:36906563..37042034, chr22:36918738..36923490, chr22:36931800..36934281, chr22:36943152..36951482, chr22:36943282..36949682, chr22:36943492..36949135, chr22:36943781..36948745, chr22:36943781..36948746, chr22:36950284..36951482, chr22:36959215..36960450, chr22:36972708..36976431, chr22:36989086..37040112, chr22:37024493..37040112, chr22:37027643..37035914, chr22:37076400..37077407, chr22:371…	chr22:46914279..47014204	0
22	46942959	47059582	22q13.31	unchanged	unchanged	region overlaps with 31.661579091782137% of GRAMD4 (+)	GRAMD4 (+)	0	COSM168677, COSM74825	COSM74825	0	chr22:46962710..46964295, chr22:46995637..47002555, chr22:46998969..47002555, chr22:47000299..47002555, chr22:47001181..47002555, chr22:47001335..47003261, chr22:47011488..47013644, contained within chr22:46257365..47137536 , contained within chr22:46895425..47139481 , region overlaps with 61.090341610646185% of chr22:46914279..47014204	chr22:47011488..47013644	0
22	47059582	47077897	22q13.31	0.56633	ampl	region overlaps with 87.944966149814377% of GRAMD4 (+)	GRAMD4 (+)	0	region is 11498 bp from COSM189301	COSM189301	11498	contained within chr22:46257365..47137536 , contained within chr22:46895425..47139481	chr22:46895425..47139481	0
22	47077897	47233563	22q13.31	0.56633	ampl	CERK (-), region overlaps with 40.946379129809145% of TBC1D22A (+) , region overlaps with 47.489191671966438% of TBC1D22A (+) , region overlaps with 48.211888197241549% of TBC1D22A (+)	TBC1D22A (+)	0	COSM171051, COSM189301, COSM189321, COSM24250	COSM189321	0	region overlaps with 38.312551793250975% of chr22:46257365..47137536 , region overlaps with 39.562013785837721% of chr22:46895425..47139481	chr22:46895425..47139481	0
22	47233563	47437827	22q13.31	unchanged	unchanged	contained within TBC1D22A (+)	TBC1D22A (+)	0	COSM189365, COSM189366, COSM78615	COSM78615	0	chr22:47254779..47256635, chr22:47269086..47270389, chr22:47273124..47278416, chr22:47380460..47391310, region overlaps with 23.750520157638359% of chr22:47389314..47610520	chr22:47389314..47610520	0
22	47437827	47519647	22q13.31	unchanged	unchanged	contained within TBC1D22A (+)	TBC1D22A (+)	0	COSM133447, COSM189432, COSM189433	COSM133447	0	chr22:47439767..47452871, contained within chr22:47389314..47610520 , region overlaps with 11.88814607496853% of chr22:47509921..47573257	chr22:47509921..47573257	0
22	47519647	50009749	22q13.31 - 22q13.33	unchanged	unchanged	FAM19A5 (+), LINC00898 (-), LOC101927722 (-), LOC284933 (-), MIR3201 (+), MIR4535 (+), WI2-81516E3.1 (+), region overlaps with 2.0760988601676318% of TBC1D22A (+) , region overlaps with 8.0950868297415806% of C22orf34 (-)	C22orf34 (-)	0	COSM189456, COSM189457, COSM51085	COSM51085	0	chr22:47596290..47609046, chr22:47606751..47609606, chr22:47710815..47748550, chr22:47774198..47777581, chr22:47775215..47780639, chr22:47799211..47800370, chr22:47884443..47890641, chr22:48001830..48012190, chr22:48271099..48514882, chr22:48317216..48319813, chr22:48437725..48454693, chr22:48481462..48483565, chr22:48525310..48529682, chr22:48558247..48561628, chr22:48647627..48649147, chr22:487…	chr22:49927970..49932120	0
22	50009749	51074102	22q13.33	unchanged	unchanged	ADM2 (+), ALG12 (-), ARSA (-), BRD1 (-), C22orf34 (-), CHKB (-), CHKB-AS1 (+), CHKB-CPT1B (-), CPT1B (-), CRELD2 (+), DENND6B (-), HDAC10 (-), IL17REL (-), KLHDC7B (+), LMF2 (-), LOC90834 (-), MAPK11 (-), MAPK12 (-), MAPK8IP2 (+), MIOX (+), MIR6821 (+), MLC1 (-), MOV10L1 (+), NCAPH2 (+), ODF3B (-), PANX2 (+), PIM3 (+), PLXNB2 (-), PPP6R2 (+), SBF1 (-), SCO2 (-), SELO (+), SYCE3 (-), TRABD (+), TU…	ARSA (-)	0	COSM106904, COSM107268, COSM107559, COSM109512, COSM110264, COSM111503, COSM115842, COSM116398, COSM116518, COSM116585, COSM117442, COSM117533, COSM117715, COSM118367, COSM118507, COSM118574, COSM118590, COSM118591, COSM118631, COSM121594, COSM121795, COSM124325, COSM124444, COSM125457, COSM125458, COSM126991, COSM127715, COSM12874, COSM130270, COSM133501, COSM133551, COSM135931, COSM135932, COSM…	COSM84771	0	chr22:50037818..50039400, chr22:50057016..50069744, chr22:50060849..50062479, chr22:50179013..50277435, chr22:50335439..50472904, chr22:50457127..50460911, chr22:50457127..50461005, chr22:50457127..50464389, chr22:50458139..50461099, chr22:50458183..50461099, chr22:50458227..50462509, chr22:50458315..50462509, chr22:50461005..50464389, chr22:50463231..50595842, chr22:50464496..50470516, chr22:504…	chr22:51068560..51080760	0
22	51074102	51218980	22q13.33	unchanged	unchanged	ACR (+), SHANK3 (+), region overlaps with 16.197654594523705% of RPL23AP82 (+) , region overlaps with 9.0151091600577029% of RABL2B (-)	RABL2B (-)	0	COSM176815, COSM190582, COSM190583, COSM54482	COSM176815	0	chr22:51102238..51205062, chr22:51106215..51202636, chr22:51117967..51121392, chr22:51117967..51125408, chr22:51119786..51121103, chr22:51119853..51121171, chr22:51123499..51125484, chr22:51133872..51138684, chr22:51139763..51164378, chr22:51145897..51147010, region overlaps with 3.1909386453523285% of chr22:51067664..51078724 , region overlaps with 4.5962492838851734% of chr22:51068560..51080760…	chr22:51145897..51147010	0
